# Supplementary material for: Whole-genome-based characterization of Campylobacter jejuni from human patients with gastroenteritis collected over an 18 year period reveals increasing prevalence of antimicrobial resistance
Source: Microb Genom. 2023 Feb 21;9(2):mgen000941. doi: 10.1099/mgen.0.000941 (PMC9997746; doi:10.1099/mgen.0.000941)
Supplement: Supplementary material 4 [file mgen-9-941-s004.xlsx]

## Sheet: SD1
Isolate ID	Database ID	Sequence type (ST)	Clonal complex	Epidemiology	Country	Year	Source	pTet (NC008790)	Tetracycline MIC	tet(O) & tetO/32/O	streptomycin	(AGly)aph(3'')-III	(AGly)sat4A	aadE	ciprofloxacin MIC	GyrA(T86I &T86A)	Gentamicin MIC	Erythromycin MIC	23S rRNA(A2075G)	cadF	pebA	porA	pseA	pseD/maf2	pseE/maf5	pseH	ciaB	ciaC	cdtA	cdtB	cdtC	pVir (NC008770)	Cjp54	virB10	virB11	virB4	virB8	virB9	virD4	cgtB	wlaN	Cj1416c	Cj1417c	Cj1419c	Cj1420c	Cj1421c	Cj1422c	Cj1426c	Cj1427c
N01-07	109007	48	CC-48 complex	Generalist	Switzerland	2007	human Stool	0	0.5	0	2	0	0	0	0.12	0	0.5	<1	0	1	1	1	1	1	1	1	0	1	1	1	1	0	0	0	0	0	0	0	0	0	0	1	1	1	1	0	0	0	0
N09-0950	109008	3963	CC-607 complex	Poultry Specialist	Switzerland	2009	human Stool	0	0.5	0	1	0	0	0	0.12	0	0.25	<1	0	1	1	1	1	0	0	1	1	1	1	1	1	0	0	0	0	0	0	0	0	0	0	1	1	1	1	0	0	0	1
N09-1089	110263	21	CC-21 complex	Generalist	Switzerland	2009	human Stool	0	8	1	2	0	0	0	0.12	0	0.5	<1	0	1	1	1	1	0	0	1	1	1	1	1	1	0	0	0	0	0	0	0	0	0	1	1	1	1	1	0	0	1	1
N09-1123	110210	257	CC-257 complex	Poultry Specialist	Switzerland	2009	human Stool	0	0.5	0	1	0	0	0	0.12	0	0.25	<1	0	1	1	1	0	0	0	0	1	1	1	1	1	0	0	0	0	0	0	0	0	0	0	0	0	0	0	0	0	0	0
N09-1377	110211	ND	ND	ND	Switzerland	2009	human Stool	1	16	1	1	0	0	0	8	1	0.25	<1	0	1	1	1	1	1	0	1	1	1	1	1	1	0	0	0	0	0	0	0	0	0	0	0	0	0	0	0	0	0	0
N09-1449	110212	21	CC-21 complex	Generalist	Switzerland	2009	human Stool	0	0.5	0	2	0	0	0	16	1	0.5	<1	0	1	1	1	1	1	1	1	0	1	1	1	1	0	0	0	0	0	0	0	0	0	0	1	1	1	1	0	0	0	0
N09-1478	110264	137	CC-45 complex	Generalist	Switzerland	2009	human Stool	0	0.5	0	2	0	0	0	0.12	0	0.25	<1	0	1	1	1	0	0	0	0	1	1	1	1	1	0	0	0	0	0	0	0	0	0	0	1	1	1	1	0	0	0	0
N09-1530	110213	48	CC-48 complex	Generalist	Switzerland	2009	human Stool	1	16	1	2	0	0	0	0.12	0	0.5	<1	0	1	1	1	1	0	0	1	0	1	1	1	1	0	0	0	0	0	0	0	0	0	0	0	0	0	0	0	0	0	0
N09-1644	109808	21	CC-21 complex	Generalist	Switzerland	2009	human Stool	1	32	1	2	0	0	0	16	1	0.5	<1	0	1	1	1	1	0	1	1	0	1	1	1	1	0	0	0	0	0	0	0	0	0	0	1	1	1	1	0	0	0	0
N09-1708	110265	400	CC-353 complex	Poultry Specialist	Switzerland	2009	human Stool	0	0.5	0	2	0	0	0	0.12	0	0.5	<1	0	1	1	1	1	0	1	1	1	1	1	1	1	0	0	0	0	0	0	0	0	0	0	1	1	1	1	0	0	0	1
N09-1923	110266	572	CC-206 complex	Generalist	Switzerland	2009	human Stool	0	64	1	2	0	0	0	16	1	0.5	<1	0	1	1	1	1	1	1	1	1	1	1	1	1	0	0	0	0	0	0	0	0	0	0	1	1	1	1	0	0	0	0
N09-2043	110214	21	CC-21 complex	Generalist	Switzerland	2009	human Stool	1	32	1	4	0	0	0	16	1	0.5	<1	0	1	1	1	1	0	0	1	0	1	1	1	1	0	0	0	0	0	0	0	0	0	0	1	1	1	1	0	0	0	0
N09-2046	110215	21	CC-21 complex	Generalist	Switzerland	2009	human Stool	0	4	1	4	0	0	0	16	1	0.5	<1	0	1	1	1	1	0	1	1	1	1	1	1	1	0	0	0	0	0	0	0	0	0	0	1	1	1	1	0	0	0	0
N09-2048	110216	19	CC-21 complex	Generalist	Switzerland	2009	human Stool	0	0.5	0	2	0	0	0	8	1	0.5	<1	0	1	1	1	1	0	0	1	1	1	1	1	1	0	0	0	0	0	0	0	0	0	0	1	1	1	1	0	0	0	0
N09-2095	110267	262	CC-21 complex	Generalist	Switzerland	2009	human Stool	0	0.5	0	1	0	0	0	0.12	0	0.5	<1	0	1	1	1	1	1	1	1	1	1	1	1	1	0	0	0	0	0	0	0	0	0	0	1	1	1	1	0	0	0	0
N09-2096	110217	257	CC-257 complex	Poultry Specialist	Switzerland	2009	human Stool	0	0.5	0	2	0	0	0	0.12	0	0.5	<1	0	1	1	1	0	0	0	0	1	1	1	1	1	0	0	0	0	0	0	0	0	0	0	0	0	0	0	0	0	0	0
N100-08	110283	122	CC-206 complex	Generalist	Switzerland	2008	human Stool	0	0.5	0	2	0	0	0	0.12	0	0.5	<1	0	1	1	1	1	1	1	1	1	1	1	1	1	0	0	0	0	0	0	0	0	1	0	1	1	1	1	0	0	0	1
N1002-06	110284	572	CC-206 complex	Generalist	Switzerland	2006	human Stool	1	64	1	2	0	0	0	8	1	0.5	<1	0	1	1	1	1	1	1	1	1	1	1	1	1	0	0	0	0	0	0	0	0	0	0	1	1	1	1	0	0	0	0
N1004-06	109841	48	CC-48 complex	Generalist	Switzerland	2006	human Stool	0	0.5	0	2	0	0	0	0.12	0	0.5	<1	0	1	1	1	1	0	0	1	0	1	1	1	1	0	0	0	0	0	0	0	0	0	0	0	0	0	0	0	0	0	0
N10-1230	110268	50	CC-21 complex	Generalist	Switzerland	2010	human Stool	0	0.5	0	2	0	0	0	8	1	0.5	<1	0	1	1	1	1	0	0	1	1	1	1	1	1	0	0	0	0	0	0	0	0	0	0	1	1	1	1	0	0	0	0
N10-1232	109009	21	CC-21 complex	Generalist	Switzerland	2010	human Stool	0	0.5	0	2	0	0	0	0.12	0	0.5	<1	0	1	1	1	1	0	0	1	1	1	1	1	1	0	0	0	0	0	0	0	0	0	0	1	1	1	1	0	0	0	0
N10-1248	109010	122	CC-206 complex	Generalist	Switzerland	2010	human Stool	0	0.5	0	2	0	0	0	0.12	0	0.5	<1	0	1	1	1	1	1	1	1	1	1	1	1	1	0	0	0	0	0	0	0	0	1	0	1	1	1	1	0	0	0	1
N10-1274	109011	677	CC-677 complex	Unassigned	Switzerland	2010	human Stool	0	0.5	0	2	0	0	0	0.12	0	1	<1	0	1	1	1	1	0	0	1	0	1	0	0	1	0	0	0	0	0	0	0	0	0	0	0	0	0	0	0	0	0	1
N10-1313	109822	257	CC-257 complex	Poultry Specialist	Switzerland	2010	human Stool	0	0.5	0	2	0	0	0	0.12	0	0.5	<1	0	1	1	1	0	0	0	0	0	1	1	1	1	0	0	0	0	0	0	0	0	0	0	0	0	0	0	0	0	0	0
N10-1342	110269	22	CC-22 complex	Generalist	Switzerland	2010	human Stool	0	0.5	0	2	0	0	0	0.12	0	0.5	<1	0	1	1	1	1	0	0	1	1	1	1	1	1	0	0	0	0	0	0	0	0	1	0	1	1	1	1	0	0	0	0
N10-1406	110270	1748	ND	ND	Switzerland	2010	human Stool	0	0.5	0	2	0	0	0	0.12	0	0.5	<1	0	1	1	1	1	0	1	1	1	1	0	0	1	0	0	0	0	0	0	0	0	1	0	1	1	1	1	0	0	0	0
N10-1520	109825	353	CC-353 complex	Poultry Specialist	Switzerland	2010	human Stool	0	0.5	0	2	0	0	0	0.12	0	0.5	<1	0	1	1	0	1	0	0	1	1	1	1	1	1	0	0	0	0	0	0	0	0	0	0	1	1	1	1	0	0	0	1
N10-1593	110271	ND	ND	ND	Switzerland	2010	human Stool	0	8	1	2	0	0	0	0.12	0	1	<1	0	1	1	1	1	0	1	1	1	1	1	1	1	0	0	0	0	0	0	0	0	0	0	1	1	1	1	0	0	0	0
N10-1798	109012	19	CC-21 complex	Generalist	Switzerland	2010	human Stool	0	64	1	1	0	0	0	0.5	1	0.5	<1	0	1	1	1	1	0	0	1	1	1	1	1	1	0	0	0	0	0	0	0	0	0	0	1	1	1	1	0	0	0	0
N10-1890	110272	1073	CC-354 complex	Poultry Specialist	Switzerland	2010	human Stool	0	0.5	0	1	0	0	0	0.12	0	0.5	<1	0	1	1	0	1	0	1	1	1	1	1	1	1	0	0	0	0	0	0	0	0	0	0	0	0	0	0	0	0	0	0
N10-1988	110273	19	CC-21 complex	Generalist	Switzerland	2010	human Stool	0	64	0	2	0	0	0	8	1	0.5	<1	0	1	1	1	1	0	1	1	1	1	1	1	1	0	0	0	0	0	0	0	0	0	1	1	1	1	1	0	0	0	0
N10-2079	108979	257	CC-257 complex	Poultry Specialist	Switzerland	2010	human Stool	0	0.5	0	2	0	0	0	0.12	0	0.5	<1	0	1	1	1	0	0	0	0	1	1	1	1	1	0	0	0	0	0	0	0	0	0	0	0	0	0	0	0	0	0	0
N10-2141	109013	ND	ND	ND	Switzerland	2010	human Stool	0	0.5	0	2	0	0	0	16	1	1	<1	0	1	1	0	1	0	0	1	1	1	0	0	0	0	0	0	0	0	0	0	0	0	0	1	1	1	1	0	0	0	1
N10-2196	110274	572	CC-206 complex	Generalist	Switzerland	2010	human Stool	0	64	1	2	0	0	0	16	1	0.5	<1	0	1	1	1	1	1	1	1	1	1	1	1	1	0	0	0	0	0	0	0	0	0	0	1	1	1	1	0	0	0	0
N10-2247	109014	607	CC-607 complex	Poultry Specialist	Switzerland	2010	human Stool	0	0.5	0	2	0	0	0	0.12	0	0.5	<1	0	1	1	1	1	0	1	1	1	1	1	1	1	0	0	0	0	0	0	0	0	1	0	1	1	1	1	0	0	0	1
N10-2283	110275	50	CC-21 complex	Generalist	Switzerland	2010	human Stool	0	0.5	0	2	0	0	0	4	1	1	<1	0	1	1	1	1	0	0	1	0	1	1	1	1	0	0	0	0	0	0	0	0	0	0	1	1	1	1	0	0	0	0
N10-2381	110276	257	CC-257 complex	Poultry Specialist	Switzerland	2010	human Stool	0	0.5	0	2	0	0	0	4	0	0.5	<1	0	1	1	1	0	0	0	0	0	1	1	1	1	0	0	0	0	0	0	0	0	0	0	0	0	0	0	0	0	0	0
N1039-06	110285	122	CC-206 complex	Generalist	Switzerland	2006	human Stool	0	0.5	0	2	0	0	0	0.12	0	0.5	<1	0	1	1	1	1	0	1	1	1	1	1	1	1	0	0	0	0	0	0	0	0	1	0	1	1	1	1	0	0	0	1
N1040-06	109015	50	CC-21 complex	Generalist	Switzerland	2006	human Stool	0	0.5	0	2	0	0	0	0.12	0	0.5	<1	0	1	1	1	1	0	0	1	1	1	1	1	1	0	0	0	0	0	0	0	0	0	0	1	1	1	1	0	0	0	0
N1041-06	109016	572	CC-206 complex	Generalist	Switzerland	2006	human Stool	1	64	1	2	0	0	0	16	1	0.5	<1	0	1	1	1	1	0	0	1	1	1	1	1	1	0	0	0	0	0	0	0	0	0	0	1	1	1	1	0	0	0	0
N1043-06	109017	ND	ND	ND	Switzerland	2006	human Stool	0	0.5	0	>16	1	1	1	0.12	0	0.5	<1	0	1	1	1	1	1	0	1	1	1	0	0	1	0	0	0	0	0	0	0	0	0	0	0	0	0	0	0	0	0	0
N1055-06	109845	21	CC-21 complex	Generalist	Switzerland	2006	human Stool	0	0.5	0	2	0	0	0	0.12	0	0.5	<1	0	1	1	1	1	0	0	1	0	1	1	1	1	0	0	0	0	0	0	0	0	0	0	0	0	1	1	0	0	0	0
N1065-06	109846	50	CC-21 complex	Generalist	Switzerland	2006	human Stool	0	0.5	0	2	0	0	0	0.12	0	0.5	<1	0	1	1	1	1	0	0	1	0	1	1	1	1	0	0	0	0	0	0	0	0	0	0	0	0	0	0	0	0	0	0
N10-671	110277	50	CC-21 complex	Generalist	Switzerland	2010	human Stool	0	0.5	0	2	0	0	0	8	1	0.5	<1	0	1	1	1	1	0	1	1	1	1	1	1	1	0	0	0	0	0	0	0	0	0	1	1	1	1	1	0	0	0	0
N10-841	110278	441	CC-441 complex	Wild bird	Switzerland	2010	human Stool	0	64	1	2	0	0	0	16	1	0.5	<1	0	1	1	1	1	1	1	1	1	1	1	1	1	0	0	0	0	0	0	0	0	0	0	1	1	1	1	0	0	0	1
N10-852	110279	1073	CC-354 complex	Poultry Specialist	Switzerland	2010	human Stool	0	0.5	0	8	0	0	0	0.12	0	1	<1	0	1	1	0	1	0	1	1	1	1	1	1	1	0	0	0	0	0	0	0	0	0	0	0	0	0	0	0	0	0	0
N10-881	110280	21	CC-21 complex	Generalist	Switzerland	2010	human Stool	0	0.5	0	2	0	0	0	0.12	0	0.5	<1	0	1	1	1	1	0	0	1	0	1	1	1	1	0	0	0	0	0	0	0	0	0	0	1	1	1	1	0	0	0	0
N10-944	110281	19	CC-21 complex	Generalist	Switzerland	2010	human Stool	0	0.5	0	2	0	0	0	0.12	0	0.5	<1	0	1	1	1	1	0	1	1	1	1	1	1	1	0	0	0	0	0	0	0	0	0	1	1	1	1	1	0	0	0	0
N10-973	110282	50	CC-21 complex	Generalist	Switzerland	2010	human Stool	1	64	1	2	0	0	0	8	1	0.5	<1	0	1	1	1	1	0	0	1	1	1	1	1	1	0	0	0	0	0	0	0	0	0	0	1	1	1	1	0	0	0	0
N11-0422	109018	122	CC-206 complex	Generalist	Switzerland	2011	human Stool	0	0.5	0	1	0	0	0	0.12	0	0.5	<1	0	1	1	1	1	0	1	1	0	1	1	1	1	0	0	0	0	0	0	0	0	0	0	0	0	1	1	0	0	0	1
N11-0475	110286	262	CC-21 complex	Generalist	Switzerland	2011	human Stool	0	0.5	0	1	0	0	0	0.12	0	0.5	<1	0	1	1	1	1	0	1	1	1	1	1	1	1	0	0	0	0	0	0	0	0	0	0	1	1	1	1	0	0	0	0
N11-0681	110287	49	CC-49 complex	Poultry Specialist	Switzerland	2011	human Stool	0	0.5	0	1	0	0	0	8	1	0.5	<1	0	1	1	1	1	1	1	1	1	1	1	1	1	0	0	0	0	0	0	0	0	0	0	1	1	1	1	0	0	0	0
N11-1329	110288	122	CC-206 complex	Generalist	Switzerland	2011	human Stool	0	0.5	0	2	0	0	0	0.12	0	0.5	<1	0	1	1	1	1	1	1	1	1	1	1	1	1	0	0	0	0	0	0	0	0	1	0	1	1	1	1	0	0	0	1
N11-1393	110289	50	CC-21 complex	Generalist	Switzerland	2011	human Stool	0	0.5	0	2	0	0	0	8	1	0.5	<1	0	1	1	1	0	0	0	0	0	1	1	1	1	0	0	0	0	0	0	0	0	0	1	1	1	1	1	0	0	0	0
N11-1395	109020	50	CC-21 complex	Generalist	Switzerland	2011	human Stool	0	0.5	0	2	0	0	0	0.12	0	0.5	<1	0	1	1	1	1	0	0	1	1	1	1	1	1	0	0	0	0	0	0	0	0	0	0	1	1	1	1	0	0	0	0
N11-1399	110290	21	CC-21 complex	Generalist	Switzerland	2011	human Stool	0	0.5	0	2	0	0	0	0.12	0	0.5	<1	0	1	1	1	1	0	1	1	1	1	1	1	1	0	0	0	0	0	0	0	0	0	1	1	1	1	1	1	1	1	1
N11-1400	110291	21	CC-21 complex	Generalist	Switzerland	2011	human Stool	0	0.5	0	2	0	0	0	0.12	0	0.5	<1	0	1	1	1	1	1	1	1	1	1	1	1	1	0	0	0	0	0	0	0	0	0	1	1	1	1	1	1	1	1	1
N11-1611	110292	50	CC-21 complex	Generalist	Switzerland	2011	human Stool	0	0.5	0	2	0	0	0	8	1	0.5	<1	0	1	1	1	1	0	0	1	0	1	1	1	1	0	0	0	0	0	0	0	0	0	0	1	1	1	1	0	0	0	0
N11-1675	110293	883	CC-21 complex	Generalist	Switzerland	2011	human Stool	1	16	1	1	0	0	0	0.12	0	0.5	<1	0	1	1	1	1	1	1	1	1	1	1	1	1	0	0	0	0	0	0	0	0	1	0	1	1	1	1	1	1	1	1
N11-1861	109021	4823	CC-464 complex	Poultry Specialist	Switzerland	2011	human Stool	0	64	1	1	0	0	0	0.25	0	0.5	<1	0	1	1	1	1	0	0	1	1	1	1	1	1	0	0	0	0	0	0	0	0	0	0	1	1	0	1	0	0	0	0
N11-1955	110294	48	CC-48 complex	Generalist	Switzerland	2011	human Stool	0	0.5	0	1	0	0	0	0.12	0	0.5	<1	0	1	1	1	1	1	0	1	1	1	1	1	1	0	0	0	0	0	0	0	0	0	0	1	1	1	1	0	0	0	0
N11-2141	110295	48	CC-48 complex	Generalist	Switzerland	2011	human Stool	0	0.5	0	2	0	0	0	0.12	0	0.5	<1	0	1	1	1	1	0	0	1	1	1	1	1	1	0	0	0	0	0	0	0	0	0	0	0	0	0	0	0	0	0	0
N11-2143	110296	190	CC-21 complex	Generalist	Switzerland	2011	human Stool	0	0.5	0	2	0	0	0	16	1	0.5	<1	0	1	1	1	1	1	1	1	1	1	1	1	1	0	0	0	0	0	0	0	0	0	1	1	1	1	1	1	1	1	1
N11-2191	110297	21	CC-21 complex	Generalist	Switzerland	2011	human Stool	1	16	1	>16	0	0	0	8	1	0.5	<1	0	1	1	1	1	1	1	1	1	1	1	1	1	0	0	0	0	0	0	0	0	0	1	1	1	1	1	1	1	1	1
N11-2192	110298	50	CC-21 complex	Generalist	Switzerland	2011	human Stool	0	0.5	0	1	0	0	0	8	1	0.5	<1	0	1	1	1	1	0	0	1	1	1	1	1	1	0	0	0	0	0	0	0	0	0	0	1	1	1	1	0	0	0	0
N11-2367	110299	21	CC-21 complex	Generalist	Switzerland	2011	human Stool	0	0.5	0	2	0	0	0	8	1	0.5	<1	0	1	1	1	1	0	0	1	0	1	1	1	1	0	0	0	0	0	0	0	0	0	0	1	1	1	1	1	0	0	0
N11-2370	110300	122	CC-206 complex	Generalist	Switzerland	2011	human Stool	0	32	1	2	0	0	0	0.12	0	0.5	<1	0	1	1	1	1	1	1	1	1	1	1	1	1	0	0	0	0	0	0	0	0	1	0	1	1	1	1	0	0	0	1
N11-2577	110301	2122	CC-353 complex	Poultry Specialist	Switzerland	2011	human Stool	0	16	1	1	0	0	0	8	1	0.25	<1	0	1	1	1	1	0	1	1	1	1	1	1	1	0	0	0	0	0	0	0	0	0	0	1	1	1	1	0	0	0	1
N1178-03	110302	ND	ND	ND	Switzerland	2003	human Stool	0	4	1	2	0	0	0	0.12	0	0.5	<1	0	1	1	1	1	1	1	1	1	1	1	1	1	0	0	0	0	0	0	0	0	0	1	1	1	1	1	0	0	0	0
N12-0031	110303	257	CC-257 complex	Poultry Specialist	Switzerland	2012	human Stool	0	0.5	0	2	0	0	0	0.12	0	0.5	<1	0	1	1	1	0	0	0	0	1	1	1	1	1	0	0	0	0	0	0	0	0	0	0	0	0	0	0	0	0	0	0
N12-0112	110304	50	CC-21 complex	Generalist	Switzerland	2012	human Stool	0	0.5	0	2	0	0	0	8	1	0.5	<1	0	1	1	1	1	0	1	1	1	1	1	1	1	0	0	0	0	0	0	0	0	0	1	1	1	1	1	0	0	0	0
N12-0116	110305	257	CC-257 complex	Poultry Specialist	Switzerland	2012	human Stool	0	0.5	0	2	0	0	0	0.12	0	0.5	<1	0	1	1	1	0	0	0	0	1	1	1	1	1	0	0	0	0	0	0	0	0	0	0	0	0	0	0	0	0	0	0
N12-0171	109022	883	CC-21 complex	Generalist	Switzerland	2012	human Stool	0	0.5	0	1	0	0	0	0.12	0	0.5	<1	0	1	1	1	1	0	0	1	1	1	1	1	1	0	0	0	0	0	0	0	0	0	0	0	0	0	0	0	0	0	0
N12-0308	110306	883	CC-21 complex	Generalist	Switzerland	2012	human Stool	0	0.5	0	1	0	0	0	0.12	0	0.5	<1	0	1	1	1	1	1	1	1	1	1	1	1	1	0	0	0	0	0	0	0	0	1	0	1	1	1	1	1	1	1	1
N12-0517	110307	257	CC-257 complex	Poultry Specialist	Switzerland	2012	human Stool	0	0.5	0	2	0	0	0	0.12	0	0.5	<1	0	1	1	1	0	0	0	0	1	1	1	1	1	0	0	0	0	0	0	0	0	0	0	0	0	0	0	0	0	0	0
N12-0550	109023	883	CC-21 complex	Generalist	Switzerland	2012	human Stool	0	0.5	0	2	0	0	0	0.12	0	0.5	<1	0	1	1	1	1	0	0	1	0	1	1	1	1	0	0	0	0	0	0	0	0	1	0	1	1	1	1	1	0	1	1
N12-0586	109024	441	CC-441 complex	Wild bird	Switzerland	2012	human Stool	0	64	1	2	0	0	0	8	1	0.5	<1	0	1	1	1	1	0	0	1	1	1	1	1	1	0	0	0	0	0	0	0	0	0	0	1	1	1	1	0	0	0	1
N12-0625	110308	883	CC-21 complex	Generalist	Switzerland	2012	human Stool	1	32	1	1	0	0	0	16	1	0.5	<1	0	1	1	1	1	1	1	1	1	1	1	1	1	0	0	0	0	0	0	0	0	1	0	1	1	1	1	1	1	1	1
N12-0760	110310	50	CC-21 complex	Generalist	Switzerland	2012	human Stool	0	0.5	0	2	0	0	0	8	1	0.5	<1	0	1	1	1	1	0	0	1	1	1	1	1	1	0	0	0	0	0	0	0	0	0	1	1	1	1	1	0	0	0	0
N12-0779	110311	48	CC-48 complex	Generalist	Switzerland	2012	human Stool	0	0.5	0	2	0	0	0	0.12	0	0.5	<1	0	1	1	1	1	0	0	1	1	1	1	1	1	0	0	0	0	0	0	0	0	0	0	1	1	1	1	0	0	0	0
N12-0903	110312	50	CC-21 complex	Generalist	Switzerland	2012	human Stool	0	0.5	0	2	0	0	0	0.12	0	0.5	<1	0	1	1	1	1	0	0	1	1	1	1	1	1	0	0	0	0	0	0	0	0	0	1	1	1	1	1	0	0	0	0
N12-1150	110313	21	CC-21 complex	Generalist	Switzerland	2012	human Stool	0	4	1	2	0	0	0	0.12	0	0.5	<1	0	1	1	1	1	1	1	1	1	1	1	1	1	0	0	0	0	0	0	0	0	0	0	1	1	1	1	1	0	0	0
N12-1684	110314	2895	CC-574 complex	Unassigned	Switzerland	2012	human Stool	0	64	1	2	0	0	0	16	1	0.5	<1	0	1	1	1	1	0	1	1	1	1	1	1	1	0	0	0	0	0	0	0	0	0	0	1	1	1	1	0	0	0	0
N1222-05	109026	45	CC-45 complex	Generalist	Switzerland	2005	human Stool	0	0.5	0	2	0	0	0	0.12	0	0.5	<1	0	1	1	1	1	0	1	1	0	1	1	1	1	0	0	0	0	0	0	0	0	0	0	1	1	1	1	0	0	0	0
N12-2347	110315	21	CC-21 complex	Generalist	Switzerland	2012	human Stool	0	0.5	0	2	0	0	0	0.12	0	0.5	<1	0	1	1	1	1	0	0	1	1	1	1	1	1	0	0	0	0	0	0	0	0	0	1	1	1	1	1	1	0	0	0
N13-0029	110316	21	CC-21 complex	Generalist	Switzerland	2013	human Stool	0	0.5	0	2	0	0	0	8	1	0.5	<1	0	1	1	1	1	1	0	1	1	1	1	1	1	0	0	0	0	0	0	0	0	0	1	1	1	1	1	1	0	0	0
N13-0066	109027	ND	ND	ND	Switzerland	2013	human Stool	0	0.5	0	2	0	0	0	0.12	0	0.5	<1	0	1	1	1	1	0	0	1	1	1	1	1	1	0	0	0	0	0	0	0	0	0	0	1	1	1	1	0	0	0	0
N13-0101	110317	257	CC-257 complex	Poultry Specialist	Switzerland	2013	human Stool	0	64	1	2	0	0	0	16	1	0.5	<1	0	1	1	1	0	0	0	0	1	1	1	1	1	0	0	0	0	0	0	0	0	0	0	0	0	0	0	0	0	0	0
N13-0387	110318	48	CC-48 complex	Generalist	Switzerland	2013	human Stool	0	0.5	0	4	0	0	0	0.12	0	1	<1	0	1	1	1	1	1	1	1	1	1	1	1	1	0	0	0	0	0	0	0	0	0	0	1	1	1	1	0	0	0	0
N13-0595	110319	257	CC-257 complex	Poultry Specialist	Switzerland	2013	human Stool	0	0.5	0	2	0	0	0	0.12	0	0.5	<1	0	1	1	1	0	0	0	0	1	1	1	1	1	0	0	0	0	0	0	0	0	0	0	0	0	0	0	0	0	0	0
N13-0640	110320	ND	ND	ND	Switzerland	2013	human Stool	0	0.5	0	2	0	0	0	0.12	0	0.5	<1	0	1	1	1	1	0	0	1	1	1	1	1	1	0	0	0	0	0	0	0	0	0	1	1	1	1	1	0	0	0	0
N13-0641	110321	137	CC-45 complex	Generalist	Switzerland	2013	human Stool	0	0.5	0	1	0	0	0	0.12	0	0.5	<1	0	1	1	0	1	0	0	1	1	1	1	1	1	0	0	0	0	0	0	0	0	0	0	1	1	1	1	0	0	0	0
N13-0769	110322	61	CC-61 complex	Ruminant Specialist	Switzerland	2013	human Stool	0	0.5	0	2	0	0	0	0.12	0	0.5	<1	0	1	1	1	1	0	0	1	1	1	1	1	1	0	0	0	0	0	0	0	0	0	0	1	1	1	1	0	0	0	1
N13-0971	110323	48	CC-48 complex	Generalist	Switzerland	2013	human Stool	0	64	1	2	0	0	0	8	1	0.5	<1	0	1	1	1	0	0	0	0	1	1	1	1	1	0	0	0	0	0	0	0	0	0	0	0	0	0	0	0	0	0	0
N13-0972	110324	257	CC-257 complex	Poultry Specialist	Switzerland	2013	human Stool	0	0.5	0	2	0	0	0	0.12	0	0.5	<1	0	1	1	1	0	0	0	0	1	1	1	1	1	0	0	0	0	0	0	0	0	0	0	0	0	0	0	0	0	0	0
N13-1067	109903	21	CC-21 complex	Generalist	Switzerland	2013	human Stool	1	64	1	1	0	0	0	16	1	0.5	<1	0	1	1	1	1	0	0	1	0	1	1	1	1	0	0	0	0	0	0	0	0	0	0	1	1	1	1	0	0	0	0
N13-1136	109904	50	CC-21 complex	Generalist	Switzerland	2013	human Stool	0	0.5	0	2	0	0	0	0.12	0	0.5	<1	0	1	1	1	0	0	0	0	1	1	1	1	1	0	0	0	0	0	0	0	0	0	0	1	1	1	1	0	0	0	0
N13-1201	110149	45	CC-45 complex	Generalist	Switzerland	2013	human Stool	0	0.5	0	2	0	0	0	8	1	0.5	<1	0	1	1	1	1	0	0	1	0	1	0	0	0	0	0	0	0	0	0	0	0	0	0	1	1	1	1	0	0	0	0
N13-1310	110325	572	CC-206 complex	Generalist	Switzerland	2013	human Stool	0	0.5	0	2	0	0	0	16	0	0.5	<1	0	1	1	1	1	0	1	1	1	1	1	1	1	0	0	0	0	0	0	0	0	0	0	1	1	1	1	0	0	0	0
N13-1314	109906	11591	CC-353 complex	Poultry Specialist	Switzerland	2013	human Stool	1	64	1	2	0	0	0	4	1	0.5	<1	0	1	0	0	1	0	0	1	1	1	1	1	1	0	0	0	0	0	0	0	0	0	0	0	0	0	0	0	0	0	0
N13-1405	110326	45	CC-45 complex	Generalist	Switzerland	2013	human Stool	0	0.5	0	1	0	0	0	0.12	0	0.5	<1	0	1	1	1	1	0	1	1	1	1	1	1	1	0	0	0	0	0	0	0	0	0	0	1	1	1	1	0	0	0	0
N13-1651	110327	ND	ND	ND	Switzerland	2013	human Stool	0	32	0	2	0	0	0	16	1	0.5	<1	0	1	1	1	1	1	0	1	1	1	1	1	1	0	0	0	0	0	0	0	0	0	1	1	1	1	1	0	0	0	0
N13-1747	110328	441	CC-441 complex	Wild bird	Switzerland	2013	human Stool	0	64	1	2	0	0	0	16	1	0.5	<1	0	1	1	1	1	0	1	1	1	1	1	1	1	0	0	0	0	0	0	0	0	0	0	1	1	1	1	0	0	0	1
N13-1789	109028	257	CC-257 complex	Poultry Specialist	Switzerland	2013	human Stool	0	0.5	0	2	0	0	0	0.12	0	0.5	<1	0	1	1	1	0	0	0	0	0	1	1	1	1	0	0	0	0	0	0	0	0	0	0	0	0	0	0	0	0	0	0
N13-2022	109029	ND	ND	ND	Switzerland	2013	human Stool	1	16	1	2	0	0	0	0.12	0	0.5	<1	0	1	1	1	1	0	0	1	1	1	1	1	1	0	0	0	0	0	0	0	0	0	0	0	0	1	1	0	0	0	1
N13-2066	109912	ND	ND	ND	Switzerland	2013	human Stool	0	0.5	0	2	0	0	0	0.12	0	0.5	<1	0	1	1	1	1	0	0	1	0	1	1	1	1	0	0	0	0	0	0	0	0	0	0	1	1	1	1	0	0	0	0
N13-2213	110329	122	CC-206 complex	Generalist	Switzerland	2013	human Stool	0	64	1	2	0	0	0	8	1	0.5	<1	0	1	1	1	1	1	1	1	1	1	1	1	1	0	0	0	0	0	0	0	0	1	0	1	1	1	1	0	0	0	1
N13-2279	109030	48	CC-48 complex	Generalist	Switzerland	2013	human Stool	0	0.5	0	4	0	0	0	0.12	0	0.5	<1	0	1	1	1	1	0	0	1	1	1	1	1	1	0	0	0	0	0	0	0	0	0	0	1	1	1	1	0	0	0	0
N14-0066	110330	257	CC-257 complex	Poultry Specialist	Switzerland	2014	human Stool	0	0.5	0	2	0	0	0	0.12	0	0.5	<1	0	1	1	1	0	0	0	0	1	1	1	1	1	0	0	0	0	0	0	0	0	0	0	0	0	0	0	0	0	0	0
N14-0234	110331	257	CC-257 complex	Poultry Specialist	Switzerland	2014	human Stool	0	0.5	0	2	0	0	0	0.12	0	0.5	<1	0	1	1	1	0	0	0	0	1	1	1	1	1	0	0	0	0	0	0	0	0	0	0	0	0	0	0	0	0	0	0
N14-0258	110332	257	CC-257 complex	Poultry Specialist	Switzerland	2014	human Stool	0	0.5	0	2	0	0	0	0.12	0	0.5	<1	0	1	1	1	0	0	0	0	1	1	1	1	1	0	0	0	0	0	0	0	0	0	0	0	0	0	0	0	0	0	0
N14-0280	109031	257	CC-257 complex	Poultry Specialist	Switzerland	2014	human Stool	0	0.5	0	2	0	0	0	0.12	0	0.5	<1	0	1	1	1	0	0	0	0	1	1	1	1	1	0	0	0	0	0	0	0	0	0	0	0	0	0	0	0	0	0	0
N14-0605	110333	257	CC-257 complex	Poultry Specialist	Switzerland	2014	human Stool	0	64	1	2	0	0	0	8	1	0.5	<1	0	1	1	1	0	0	0	0	1	1	1	1	1	0	0	0	0	0	0	0	0	0	0	0	0	0	0	0	0	0	0
N14-0609	109920	257	CC-257 complex	Poultry Specialist	Switzerland	2014	human Stool	0	0.5	0	2	0	0	0	0.12	0	0.5	<1	0	1	1	1	0	0	0	0	1	1	1	1	1	0	0	0	0	0	0	0	0	0	0	0	0	0	0	0	0	0	0
N14-0611	109032	21	CC-21 complex	Generalist	Switzerland	2014	human Stool	1	32	1	2	0	0	0	8	1	0.5	<1	0	1	1	1	1	0	0	1	1	1	1	1	1	0	0	0	0	0	0	0	0	0	0	1	1	1	1	0	0	0	0
N14-0731	109033	607	CC-607 complex	Poultry Specialist	Switzerland	2014	human Stool	0	64	1	2	0	0	0	0.12	0	0.5	<1	0	1	1	1	1	0	0	1	1	1	1	1	1	0	0	0	0	0	0	0	0	1	0	1	1	1	1	0	0	0	0
N14-0755	110334	50	CC-21 complex	Generalist	Switzerland	2014	human Stool	0	0.5	0	2	0	0	0	8	1	0.5	<1	0	1	1	1	1	0	0	1	1	1	1	1	1	0	0	0	0	0	0	0	0	0	1	0	0	0	0	0	0	0	0
N14-0802	110335	122	CC-206 complex	Generalist	Switzerland	2014	human Stool	0	64	1	1	0	0	0	0.12	0	0.25	<1	0	1	1	1	1	1	1	1	1	1	1	1	1	0	0	0	0	0	0	0	0	1	0	1	1	1	1	0	0	0	1
N14-0831	110336	257	CC-257 complex	Poultry Specialist	Switzerland	2014	human Stool	0	0.5	0	2	0	0	0	0.12	0	1	<1	0	1	1	1	0	0	0	0	1	1	1	1	1	0	0	0	0	0	0	0	0	0	0	0	0	0	0	0	0	0	0
N14-0832	110337	441	CC-441 complex	Wild bird	Switzerland	2014	human Stool	0	0.5	0	2	0	0	0	16	1	0.5	<1	0	1	1	1	1	0	1	1	1	1	1	1	1	0	0	0	0	0	0	0	0	0	0	1	1	1	1	0	0	0	1
N14-0839	110338	ND	ND	ND	Switzerland	2014	human Stool	0	64	1	2	0	0	0	8	1	0.5	<1	0	1	1	0	1	0	1	1	1	1	1	1	1	0	0	0	0	0	0	0	0	0	0	1	1	1	1	0	0	0	0
N14-0989	110339	122	CC-206 complex	Generalist	Switzerland	2014	human Stool	0	64	1	2	0	0	0	0.12	0	0.5	<1	0	1	1	1	1	1	1	1	1	1	1	1	1	0	0	0	0	0	0	0	0	1	0	1	1	1	1	0	0	0	1
N14-1019	110340	48	CC-48 complex	Generalist	Switzerland	2014	human Stool	1	64	1	2	0	0	0	8	1	0.5	<1	0	1	1	1	1	1	0	1	1	1	1	1	1	0	0	0	0	0	0	0	0	0	0	1	1	1	1	0	0	0	0
N14-1043	109034	ND	ND	ND	Switzerland	2014	human Stool	1	16	1	2	0	0	0	8	1	0.5	<1	0	1	1	1	0	0	0	0	1	1	1	1	1	0	0	0	0	0	0	0	0	0	0	1	1	1	1	0	0	0	0
N14-1122	110341	441	CC-441 complex	Wild bird	Switzerland	2014	human Stool	0	64	1	1	0	0	0	8	1	0.5	<1	0	1	1	1	1	0	1	1	1	1	1	1	1	0	0	0	0	0	0	0	0	0	0	1	1	1	1	0	0	0	1
N14-1234	110342	61	CC-61 complex	Ruminant Specialist	Switzerland	2014	human Stool	1	16	1	2	0	0	0	0.12	0	0.5	<1	0	1	1	1	1	0	0	1	1	1	1	1	1	0	0	0	0	0	0	0	0	0	0	1	1	1	1	0	0	0	1
N14-1380	109934	262	CC-21 complex	Generalist	Switzerland	2014	human Stool	0	0.5	0	2	0	0	0	8	1	0.5	<1	0	1	1	1	1	1	0	1	1	1	1	1	1	0	0	0	0	0	0	0	0	0	0	1	1	1	1	0	0	0	0
N14-1391	109035	ND	ND	ND	Switzerland	2014	human Stool	0	0.5	0	2	0	0	0	0.12	0	0.5	<1	0	1	1	1	1	0	0	1	1	1	1	1	1	0	0	0	0	0	0	0	0	0	0	0	0	0	0	0	0	0	0
N14-1453	109036	607	CC-607 complex	Poultry Specialist	Switzerland	2014	human Stool	0	16	1	1	0	0	0	16	1	0.5	<1	0	1	1	1	1	0	0	1	1	0	1	1	1	0	0	0	0	0	0	0	0	0	0	1	1	1	1	0	0	0	1
N14-1771	110343	ND	ND	ND	Switzerland	2014	human Stool	0	0.5	0	2	0	0	0	8	0	0.5	<1	0	1	1	1	1	0	0	1	1	1	1	1	1	0	0	0	0	0	0	0	0	0	0	1	1	1	1	0	0	0	0
N14-1772	109037	1966	CC-22 complex	Generalist	Switzerland	2014	human Stool	0	0.5	0	2	0	0	0	8	1	0.5	<1	0	1	1	1	1	0	0	1	1	1	1	1	1	0	0	0	0	0	0	0	0	1	0	1	1	1	1	0	0	0	0
N143-08	110344	572	CC-206 complex	Generalist	Switzerland	2008	human Stool	0	0.5	0	2	0	0	0	0.25	0	0.5	<1	0	1	1	1	1	0	1	1	1	1	1	1	1	0	0	0	0	0	0	0	0	0	0	1	1	1	1	0	0	0	0
N144-08	110345	48	CC-48 complex	Generalist	Switzerland	2008	human Stool	0	16	0	2	0	0	0	8	0	0.5	<1	0	1	1	1	1	1	1	1	1	1	1	1	1	0	0	0	0	0	0	0	0	0	0	1	1	1	1	0	0	0	0
N1442-06	109038	290	CC-206 complex	Generalist	Switzerland	2006	human Stool	0	0.5	0	2	0	0	0	0.25	0	1	<1	0	1	1	1	1	0	1	1	0	1	1	1	1	0	0	0	0	0	0	0	0	0	0	1	1	1	1	0	0	0	0
N1444-06	109039	11592	CC-443 complex	Poultry Specialist	Switzerland	2006	human Stool	0	0.5	0	1	0	0	0	0.12	0	1	<1	0	1	1	0	1	0	0	1	1	1	1	1	1	0	0	0	0	0	0	0	0	0	0	1	1	1	1	0	0	0	0
N146-08	110346	21	CC-21 complex	Generalist	Switzerland	2008	human Stool	1	32	1	2	0	0	0	0.12	0	0.5	<1	0	1	1	1	1	1	1	1	1	1	1	1	1	0	0	0	0	0	0	0	0	0	0	1	1	1	1	0	0	0	0
N1478-05	109040	883	CC-21 complex	Generalist	Switzerland	2005	human Stool	0	0.5	0	2	0	0	0	8	1	0.5	<1	0	1	1	1	1	0	0	1	0	1	1	1	1	0	0	0	0	0	0	0	0	1	0	1	1	0	0	0	0	0	0
N1488-06	109041	48	CC-48 complex	Generalist	Switzerland	2006	human Stool	0	0.5	0	2	0	0	0	16	1	0.5	<1	0	1	1	1	1	1	0	1	1	1	1	1	1	0	0	0	0	0	0	0	0	0	0	0	0	0	0	0	0	0	0
N15-0021II	109042	2863	CC-354 complex	Poultry Specialist	Switzerland	2015	human Stool	0	8	1	2	0	0	0	8	1	0.5	<1	0	1	1	1	1	1	1	1	1	1	1	1	1	0	0	0	0	0	0	0	0	0	0	1	1	1	1	0	0	0	0
N15-0196	109043	137	CC-45 complex	Generalist	Switzerland	2015	human Stool	0	0.5	0	2	0	0	0	0.12	0	0.5	<1	0	1	1	1	1	0	0	1	1	1	1	1	1	0	0	0	0	0	0	0	0	0	0	1	1	1	1	0	0	0	0
N15-0246	109044	2103	CC-607 complex	Poultry Specialist	Switzerland	2015	human Stool	1	64	1	2	0	0	0	8	1	0.5	<1	0	1	1	1	1	0	1	1	1	1	1	1	1	0	0	0	0	0	0	0	0	1	0	1	1	1	1	0	0	0	0
N15-0599	110347	19	CC-21 complex	Generalist	Switzerland	2015	human Stool	0	0.5	0	2	0	0	0	8	1	0.5	<1	0	1	1	1	1	0	0	1	0	1	1	1	1	0	0	0	0	0	0	0	0	0	0	1	1	1	1	0	0	0	0
N15-0620	109045	883	CC-21 complex	Generalist	Switzerland	2015	human Stool	1	32	1	1	1	1	0	0.12	0	0.5	<1	0	1	1	1	1	0	1	1	1	1	1	1	1	0	0	0	0	0	0	0	0	0	0	1	1	1	1	0	0	0	0
N15-0853	110348	ND	ND	ND	Switzerland	2015	human Stool	0	0.5	0	4	0	0	0	8	1	0.5	<1	0	1	1	1	1	0	0	1	1	1	1	1	1	0	0	0	0	0	0	0	0	0	0	1	1	1	1	0	0	0	0
N15-1014	110349	48	CC-48 complex	Generalist	Switzerland	2015	human Stool	0	64	0	4	0	0	0	16	1	0.5	<1	0	1	1	1	1	1	0	1	0	1	1	1	1	0	0	0	0	0	0	0	0	0	0	1	1	1	1	0	0	0	0
N15-1042	110350	50	CC-21 complex	Generalist	Switzerland	2015	human Stool	0	64	1	2	0	0	0	16	1	0.5	<1	0	1	1	0	1	0	1	1	1	1	1	1	1	0	0	0	0	0	0	0	0	0	0	1	1	1	1	0	0	0	0
N15-1110	109046	ND	ND	ND	Switzerland	2015	human Stool	0	0.5	0	2	0	0	0	0.12	0	0.5	<1	0	1	1	1	1	0	1	1	1	1	1	1	1	0	0	0	0	0	0	0	0	0	0	1	1	1	1	0	0	0	0
N15-1180	110351	ND	ND	ND	Switzerland	2015	human Stool	1	64	1	2	0	0	0	16	1	0.5	<1	0	1	1	1	1	1	0	1	0	1	1	1	1	0	0	0	0	0	0	0	0	0	0	1	1	1	1	0	0	0	0
N15-1508	110353	11595	ND	ND	Switzerland	2015	human Stool	0	64	1	2	1	0	0	16	1	0.5	64	1	1	1	1	1	1	1	1	1	1	1	1	1	0	0	0	0	0	0	0	0	0	0	1	1	1	1	1	1	1	1
N15-1629	109047	257	CC-257 complex	Poultry Specialist	Switzerland	2015	human Stool	0	0.5	0	2	0	0	0	16	1	0.5	<1	0	1	1	1	0	0	0	0	1	1	1	1	1	0	0	0	0	0	0	0	0	0	0	0	0	0	0	0	0	0	0
N15-1648	109951	19	CC-21 complex	Generalist	Switzerland	2015	human Stool	0	0.5	0	2	0	0	0	16	1	0.5	<1	0	1	1	1	1	0	0	1	0	1	1	1	1	0	0	0	0	0	0	0	0	0	0	0	0	1	1	0	0	0	0
N15-1649	109048	2079	CC-48 complex	Generalist	Switzerland	2015	human Stool	0	0.5	0	2	0	0	0	0.12	0	1	<1	0	1	1	1	1	1	1	1	1	1	1	1	1	0	0	0	0	0	0	0	0	0	0	1	1	1	1	0	0	0	0
N15-1688	109049	48	CC-48 complex	Generalist	Switzerland	2015	human Stool	1	32	1	2	0	0	0	16	1	0.5	<1	0	1	1	1	1	0	0	1	1	1	1	1	1	0	0	0	0	0	0	0	0	0	0	1	1	1	1	0	0	0	0
N15-1749	110354	51	CC-443 complex	Poultry Specialist	Switzerland	2015	human Stool	0	0.5	0	1	0	0	0	0.12	0	0.5	<1	0	1	1	0	1	0	1	1	1	1	1	1	1	0	0	0	0	0	0	0	0	0	0	1	1	1	1	0	0	0	0
N15-1753	109050	356	CC-353 complex	Poultry Specialist	Switzerland	2015	human Stool	1	32	1	2	0	0	0	8	1	0.5	<1	0	1	1	0	1	0	0	1	0	1	1	1	1	0	0	0	0	0	0	0	0	0	0	1	1	1	1	0	0	0	0
N15-2015	109051	257	CC-257 complex	Poultry Specialist	Switzerland	2015	human Stool	0	0.5	0	2	0	0	0	0.12	0	1	<1	0	1	1	1	0	0	0	0	0	1	1	1	1	0	0	0	0	0	0	0	0	0	0	0	0	0	0	0	0	0	0
N15-2164	108983	400	CC-353 complex	Poultry Specialist	Switzerland	2015	human Stool	0	64	1	2	0	0	0	8	1	0.5	<1	0	1	1	1	1	1	1	1	1	1	1	1	1	0	0	0	0	0	0	0	0	0	0	1	1	1	1	0	0	0	1
N15-2181	109954	5104	CC-21 complex	Generalist	Switzerland	2015	human Stool	1	64	1	2	0	0	0	16	1	0.5	<1	0	1	1	1	1	1	1	1	0	1	1	1	1	0	0	0	0	0	0	0	0	0	0	0	0	0	0	0	0	0	0
N15-2207	109052	48	CC-48 complex	Generalist	Switzerland	2015	human Stool	0	0.5	0	2	0	0	0	16	1	0.5	<1	0	1	1	1	1	1	1	1	0	1	1	1	1	0	0	0	0	0	0	0	0	0	0	1	1	1	1	0	0	0	0
N15-2256	109053	48	CC-48 complex	Generalist	Switzerland	2015	human Stool	1	64	1	2	0	0	0	0.12	0	0.5	<1	0	1	1	1	1	0	0	1	0	1	1	1	1	0	0	0	0	0	0	0	0	0	0	1	1	1	1	0	0	0	0
N15-2257	110355	19	CC-21 complex	Generalist	Switzerland	2015	human Stool	0	0.5	0	2	0	0	0	16	1	0.5	<1	0	1	1	0	1	0	0	1	1	0	1	1	1	0	0	0	0	0	0	0	0	0	0	1	1	1	1	0	0	0	0
N15-2258	110356	50	CC-21 complex	Generalist	Switzerland	2015	human Stool	0	0.5	0	2	0	0	0	0.12	0	0.5	<1	0	1	1	1	1	0	1	1	1	1	1	1	1	0	0	0	0	0	0	0	0	1	0	0	0	0	0	0	0	0	0
N15-2259	109054	ND	ND	ND	Switzerland	2015	human Stool	0	64	1	1	0	0	0	16	1	0.5	<1	0	1	1	1	1	0	0	1	1	1	1	1	1	0	0	0	0	0	0	0	0	0	0	1	1	1	1	0	0	0	0
N16-0023	110357	2079	CC-48 complex	Generalist	Switzerland	2016	human Stool	0	0.5	0	2	0	0	0	0.12	0	0.5	<1	0	1	1	1	1	1	1	1	1	1	1	1	1	0	0	0	0	0	0	0	0	0	0	1	1	1	1	0	0	0	0
N16-0076	109959	ND	ND	ND	Switzerland	2016	human Stool	1	32	1	1	0	0	0	0.12	0	0.25	<1	0	1	1	1	1	0	0	1	1	1	1	1	1	0	0	0	0	0	0	0	0	0	0	1	1	1	1	0	0	0	0
N16-0160	109055	6175	CC-21 complex	Generalist	Switzerland	2016	human Stool	0	64	1	2	0	0	0	16	1	0.5	<1	0	1	1	1	1	0	0	1	0	1	1	1	1	0	0	0	0	0	0	0	0	0	0	1	1	1	1	0	0	0	1
N16-0219	110358	5104	CC-21 complex	Generalist	Switzerland	2016	human Stool	1	32	1	2	0	0	0	16	1	0.5	<1	0	1	1	1	1	1	1	1	1	1	1	1	1	0	0	0	0	0	0	0	0	0	1	1	1	1	1	1	1	1	1
N16-0221	108980	2274	ND	ND	Switzerland	2016	human Stool	0	32	1	2	0	0	0	16	1	0.5	<1	0	1	1	1	1	0	1	1	1	1	1	1	1	0	0	0	0	0	0	0	0	0	0	0	0	0	0	0	0	0	0
N16-0596	110359	257	CC-257 complex	Poultry Specialist	Switzerland	2016	human Stool	0	0.5	0	2	0	0	0	0.12	0	0.5	<1	0	1	1	1	0	0	0	0	1	1	1	1	1	0	0	0	0	0	0	0	0	0	0	0	0	0	0	0	0	0	0
N16-0664	110360	572	CC-206 complex	Generalist	Switzerland	2016	human Stool	0	64	1	>16	0	1	1	16	1	0.5	<1	0	1	1	1	1	1	1	1	1	1	1	1	1	0	0	0	0	0	0	0	0	0	0	1	1	1	1	0	0	0	1
N16-0990	109056	ND	ND	ND	Switzerland	2016	human Stool	0	0.5	0	2	0	0	0	16	1	0.5	<1	0	1	1	1	1	1	1	1	1	1	1	1	1	0	0	0	0	0	0	0	0	0	0	1	1	1	1	1	0	1	1
N16-0992	109965	50	CC-21 complex	Generalist	Switzerland	2016	human Stool	0	0.5	0	2	0	0	0	8	1	0.5	<1	0	1	1	1	1	0	0	1	0	1	1	1	1	0	0	0	0	0	0	0	0	0	0	0	0	0	0	0	0	0	0
N16-1138	110361	5	CC-353 complex	Poultry Specialist	Switzerland	2016	human Stool	0	0.5	0	2	0	0	0	0.12	0	0.5	<1	0	1	1	0	1	1	1	1	1	1	1	1	1	0	0	0	0	0	0	0	0	0	1	1	1	1	1	0	0	0	1
N16-1195	109057	2079	CC-48 complex	Generalist	Switzerland	2016	human Stool	0	0.5	0	2	0	0	0	0.12	0	0.5	<1	0	1	1	1	1	0	0	1	1	1	1	1	1	0	0	0	0	0	0	0	0	0	0	1	1	1	1	0	0	0	0
N16-1225	110362	572	CC-206 complex	Generalist	Switzerland	2016	human Stool	0	64	1	>16	0	1	1	4	1	0.5	<1	0	1	1	1	1	0	1	1	1	1	1	1	1	0	0	0	0	0	0	0	0	0	0	1	1	1	1	0	0	0	0
N16-1276	110363	400	CC-353 complex	Poultry Specialist	Switzerland	2016	human Stool	0	64	1	2	0	0	0	8	1	0.5	<1	0	1	1	1	1	0	1	1	1	1	1	1	1	0	0	0	0	0	0	0	0	0	0	1	1	1	1	0	0	0	1
N16-2035	110364	ND	ND	ND	Switzerland	2016	human Stool	0	8	1	2	0	0	0	0.12	0	1	<1	0	1	1	1	1	1	1	1	0	1	1	1	1	0	0	0	0	0	0	0	0	0	0	1	1	1	1	1	0	0	0
N16-2239	110365	257	CC-257 complex	Poultry Specialist	Switzerland	2016	human Stool	0	64	1	2	0	0	0	8	1	0.5	<1	0	1	1	1	0	0	0	0	1	1	1	1	1	0	0	0	0	0	0	0	0	0	0	0	0	0	0	0	0	0	0
N16-2596	110366	22	CC-22 complex	Generalist	Switzerland	2016	human Stool	0	0.5	0	2	0	0	0	8	1	0.5	<1	0	1	1	1	1	0	0	1	1	1	1	1	1	0	0	0	0	0	0	0	0	1	0	1	1	1	1	0	0	0	0
N16-2707	109058	42	CC-42 complex	Ruminant Specialist	Switzerland	2016	human Stool	0	0.5	0	2	0	0	0	0.12	0	1	<1	0	1	1	1	1	0	0	1	0	1	1	1	1	0	0	0	0	0	0	0	0	0	0	1	1	1	1	0	0	0	0
N16-2949	109974	257	CC-257 complex	Poultry Specialist	Switzerland	2016	human Stool	0	0.5	0	2	0	0	0	0.12	0	0.5	<1	0	1	1	1	0	0	0	0	0	1	1	1	1	0	0	0	0	0	0	0	0	0	0	0	0	0	0	0	0	0	0
N16-2973	109059	50	CC-21 complex	Generalist	Switzerland	2016	human Stool	0	0.5	0	2	0	0	0	16	1	0.5	<1	0	1	1	1	1	0	0	1	1	1	1	1	1	0	0	0	0	0	0	0	0	0	0	1	1	1	1	0	0	0	0
N1656-05	110367	50	CC-21 complex	Generalist	Switzerland	2005	human Stool	1	16	1	2	0	0	0	0.12	0	0.5	<1	0	1	1	1	1	0	1	1	1	1	1	1	1	0	0	0	0	0	0	0	0	0	1	1	1	1	1	0	0	0	0
N17-0111	110368	257	CC-257 complex	Poultry Specialist	Switzerland	2017	human Stool	0	0.5	0	2	0	0	0	0.12	0	0.5	<1	0	1	1	1	0	0	0	0	1	1	1	1	1	0	0	0	0	0	0	0	0	0	0	0	0	0	0	0	0	0	0
N17-0470	109981	61	CC-61 complex	Ruminant Specialist	Switzerland	2017	human Stool	0	0.5	0	2	0	0	0	16	1	0.5	<1	0	1	1	1	1	0	0	1	0	1	1	1	1	0	0	0	0	0	0	0	0	0	0	0	0	0	0	0	0	0	1
N17-0513	109060	21	CC-21 complex	Generalist	Switzerland	2017	human Stool	1	32	1	2	0	0	0	16	1	0.5	<1	0	1	1	1	1	0	0	1	0	1	1	1	1	0	0	0	0	0	0	0	0	0	0	1	1	1	1	0	0	0	0
N17-0518	109061	50	CC-21 complex	Generalist	Switzerland	2017	human Stool	0	0.5	0	2	0	0	0	8	1	0.5	<1	0	1	1	1	1	0	0	1	1	1	1	1	1	0	0	0	0	0	0	0	0	0	0	1	1	1	1	0	0	0	0
N17-0520	109982	2254	CC-257 complex	Poultry Specialist	Switzerland	2017	human Stool	0	64	1	2	0	0	0	8	1	0.5	<1	0	1	1	1	0	0	0	0	0	1	1	1	1	0	0	0	0	0	0	0	0	0	0	0	0	0	0	0	0	0	0
N17-0542	110369	441	CC-441 complex	Wild bird	Switzerland	2017	human Stool	1	32	1	2	1	1	0	16	1	0.5	<1	0	1	1	1	1	0	1	1	1	1	1	1	1	0	0	0	0	0	0	0	0	0	0	1	1	1	1	0	0	0	1
N17-0562	109062	ND	ND	ND	Switzerland	2017	human Stool	0	64	1	>16	0	1	1	8	1	0.5	<1	0	1	1	1	1	0	1	1	1	1	1	1	1	0	0	0	0	0	0	0	0	0	0	1	1	1	1	0	0	0	0
N17-0752	108981	21	CC-21 complex	Generalist	Switzerland	2017	human Stool	0	0.5	0	2	0	0	0	0.12	0	0.5	<1	0	1	1	1	1	0	0	1	1	1	1	1	1	0	0	0	0	0	0	0	0	0	0	1	1	1	1	1	0	0	0
N17-0941	109985	362	CC-362 complex	Unassigned	Switzerland	2017	human Stool	0	0.5	0	2	0	0	0	8	1	0.5	<1	0	1	1	1	1	0	0	1	0	1	1	1	1	0	0	0	0	0	0	0	0	0	0	0	0	0	0	0	0	0	0
N17-0956	109986	21	CC-21 complex	Generalist	Switzerland	2017	human Stool	1	32	1	2	0	0	0	8	1	0.5	<1	0	1	1	1	1	0	1	1	0	1	1	1	1	0	0	0	0	0	0	0	0	0	0	1	1	1	1	0	0	0	0
N17-0989	110370	400	CC-353 complex	Poultry Specialist	Switzerland	2017	human Stool	0	64	1	2	0	0	0	8	1	0.5	<1	0	1	1	1	1	0	1	1	1	1	1	1	1	0	0	0	0	0	0	0	0	0	0	1	1	1	1	0	0	0	1
N17-1011	109988	2079	CC-48 complex	Generalist	Switzerland	2017	human Stool	0	0.5	0	2	0	0	0	0.12	0	0.5	<1	0	1	1	1	1	0	0	1	1	1	1	1	1	0	0	0	0	0	0	0	0	0	0	0	0	0	0	0	0	0	0
N17-1092	109989	50	CC-21 complex	Generalist	Switzerland	2017	human Stool	0	0.5	0	2	0	0	0	0.12	0	1	<1	0	1	1	1	1	0	0	1	0	1	1	1	1	0	0	0	0	0	0	0	0	0	0	0	0	0	1	0	0	0	0
N17-1151	109063	8781	CC-257 complex	Poultry Specialist	Switzerland	2017	human Stool	0	64	1	>16	0	1	1	16	1	0.25	<1	0	1	1	1	0	0	0	0	0	1	1	1	1	0	0	0	0	0	0	0	0	0	0	0	0	0	0	0	0	0	0
N17-1152	109064	257	CC-257 complex	Poultry Specialist	Switzerland	2017	human Stool	0	0.5	0	2	0	0	0	0.12	0	0.5	<1	0	1	1	1	0	0	0	0	0	1	1	1	1	0	0	0	0	0	0	0	0	0	0	0	0	0	0	0	0	0	0
N17-1319	109990	257	CC-257 complex	Poultry Specialist	Switzerland	2017	human Stool	0	0.5	0	2	0	0	0	0.12	0	0.5	<1	0	1	1	1	0	0	0	0	0	1	1	1	1	0	0	0	0	0	0	0	0	0	0	0	0	0	0	0	0	0	0
N17-1336	110371	400	CC-353 complex	Poultry Specialist	Switzerland	2017	human Stool	0	64	1	>16	0	1	1	16	1	0.5	<1	0	1	1	1	1	0	1	1	1	1	1	1	1	0	0	0	0	0	0	0	0	0	0	1	1	1	1	0	0	0	1
N17-1368	110372	50	CC-21 complex	Generalist	Switzerland	2017	human Stool	0	8	1	2	0	0	0	16	1	0.5	<1	0	1	1	1	1	1	1	1	1	1	1	1	1	0	0	0	0	0	0	0	0	0	1	1	1	1	1	0	0	0	0
N17-1451	110373	19	CC-21 complex	Generalist	Switzerland	2017	human Stool	0	64	1	2	0	0	0	8	1	1	<1	0	1	1	1	1	0	0	1	1	1	1	1	1	0	0	0	0	0	0	0	0	0	1	0	0	0	0	0	0	0	0
N17-1759	110374	ND	ND	ND	Switzerland	2017	human Stool	1	64	1	2	0	0	0	16	1	0.5	<1	0	1	1	1	1	0	0	1	1	1	1	1	1	0	0	0	0	0	0	0	0	0	0	1	1	1	1	0	1	1	1
N17-1824	109065	45	CC-45 complex	Generalist	Switzerland	2017	human Stool	0	0.5	0	2	0	0	0	0.12	0	0.5	<1	0	1	1	1	1	0	1	1	1	1	1	1	1	0	0	0	0	0	0	0	0	0	0	1	1	1	1	0	0	0	0
N17-2156	110377	257	CC-257 complex	Poultry Specialist	Switzerland	2017	human Stool	0	0.5	0	2	0	0	0	0.12	0	0.5	<1	0	1	1	1	0	0	0	0	1	1	1	1	1	0	0	0	0	0	0	0	0	0	0	0	0	0	0	0	0	0	0
N17-2550	110378	ND	ND	ND	Switzerland	2017	human Stool	1	64	1	2	0	0	0	0.12	0	0.5	<1	0	1	1	1	1	0	0	1	1	1	1	1	1	0	0	0	0	0	0	0	0	0	0	1	1	1	1	0	0	0	1
N17-2588	110379	52	CC-52 complex	Poultry Specialist	Switzerland	2017	human Stool	0	0.5	0	2	0	0	0	8	1	0.5	<1	0	1	1	1	1	1	1	1	1	1	1	1	1	0	0	0	0	0	0	0	0	0	0	1	1	1	1	0	0	0	0
N17-2600	109066	1039	ND	ND	Switzerland	2017	human Stool	0	0.5	0	1	0	0	0	0.12	0	0.5	<1	0	1	1	1	1	0	0	1	0	1	1	1	1	0	0	0	0	0	0	0	0	0	0	1	1	1	1	0	0	0	0
N17-2630	110001	257	CC-257 complex	Poultry Specialist	Switzerland	2017	human Stool	0	0.5	0	2	0	0	0	0.12	0	0.5	<1	0	1	1	1	0	0	0	0	0	1	1	1	1	0	0	0	0	0	0	0	0	0	0	0	0	0	0	0	0	0	0
N1762-08	110381	21	CC-21 complex	Generalist	Switzerland	2008	human Stool	0	4	1	2	0	0	0	0.12	0	0.5	<1	0	1	1	1	1	0	1	1	1	1	1	1	1	0	0	0	0	0	0	0	0	0	0	1	1	1	1	0	0	0	0
N1764-08	110382	49	CC-49 complex	Poultry Specialist	Switzerland	2008	human Stool	0	0.5	0	1	0	0	0	16	1	0.5	<1	0	1	1	0	1	0	1	1	1	1	1	1	1	0	0	0	0	0	0	0	0	0	0	1	1	1	1	0	0	0	0
N18-0099	110006	122	CC-206 complex	Generalist	Switzerland	2018	human Stool	0	0.5	0	2	0	0	0	8	1	0.5	<1	0	1	1	1	1	0	0	1	0	1	1	1	1	0	0	0	0	0	0	0	0	0	0	1	1	1	1	0	0	0	1
N18-0175	109067	257	CC-257 complex	Poultry Specialist	Switzerland	2018	human Stool	0	0.5	0	2	0	0	0	0.12	0	0.5	<1	0	1	1	1	0	0	0	0	1	1	1	1	1	0	0	0	0	0	0	0	0	0	0	0	0	0	0	0	0	0	0
N18-0176	109068	4374	ND	ND	Switzerland	2018	human Stool	0	0.5	0	0.5	0	0	0	16	1	<0.12	<1	0	1	1	0	1	0	1	1	0	1	1	1	1	0	0	0	0	0	0	0	0	0	0	0	0	0	0	0	0	0	0
N18-0200	110383	257	CC-257 complex	Poultry Specialist	Switzerland	2018	human Stool	0	0.5	0	2	0	0	0	0.12	0	0.5	<1	0	1	1	1	0	0	0	0	1	1	1	1	1	0	0	0	0	0	0	0	0	0	0	0	0	0	0	0	0	0	0
N18-0473	109069	1232	CC-353 complex	Poultry Specialist	Switzerland	2018	human Stool	1	64	1	2	1	0	0	4	1	0.5	<1	0	1	1	0	1	0	0	1	0	1	1	1	1	0	0	0	0	0	0	0	0	0	0	0	0	0	0	0	0	0	0
N18-0484	110384	4766	CC-206 complex	Generalist	Switzerland	2018	human Stool	0	64	1	2	0	0	0	16	1	0.5	<1	0	1	1	1	1	1	1	1	1	1	1	1	1	0	0	0	0	0	0	0	0	1	0	1	1	1	1	0	0	0	1
N18-0562	110385	19	CC-21 complex	Generalist	Switzerland	2018	human Stool	0	0.5	0	2	0	0	0	16	1	0.5	<1	0	1	1	1	1	0	0	1	1	1	1	1	1	0	0	0	0	0	0	0	0	0	0	1	1	1	1	0	0	0	0
N18-0638	110386	49	CC-49 complex	Poultry Specialist	Switzerland	2018	human Stool	0	64	1	1	0	0	0	8	1	0.5	<1	0	1	1	0	1	1	1	1	1	1	1	1	1	0	0	0	0	0	0	0	0	0	0	1	1	1	1	0	0	0	0
N18-0653	110387	22	CC-22 complex	Generalist	Switzerland	2018	human Stool	0	0.5	0	2	0	0	0	8	1	0.5	<1	0	1	1	1	1	0	0	1	1	1	1	1	1	0	0	0	0	0	0	0	0	1	0	1	1	1	1	0	0	0	0
N18-1193	110388	50	CC-21 complex	Generalist	Switzerland	2018	human Stool	0	0.5	0	2	0	0	0	0.12	0	0.5	<1	0	1	1	1	1	0	1	1	1	1	1	1	1	0	0	0	0	0	0	0	0	0	1	1	1	1	1	0	0	0	0
N18-1277	110389	7355	CC-353 complex	Poultry Specialist	Switzerland	2018	human Stool	0	64	1	>16	1	1	0	16	1	0.5	<1	0	1	1	1	1	0	1	1	1	1	1	1	1	0	0	0	0	0	0	0	0	0	1	1	1	1	1	0	0	0	1
N1814-08	110752	257	CC-257 complex	Poultry Specialist	Switzerland	2008	human Stool	0	64	0	1	0	0	0	2	0	0.25	<1	0	1	1	1	0	0	0	0	1	1	1	1	1	0	0	0	0	0	0	0	0	0	0	0	0	0	0	0	0	0	0
N1815-08	110395	50	CC-21 complex	Generalist	Switzerland	2018	human Stool	0	0.5	0	2	0	0	0	8	1	0.5	<1	0	1	1	1	0	0	0	0	1	1	1	1	1	0	0	0	0	0	0	0	0	0	0	1	1	1	1	0	0	0	0
N18-1995	110391	572	CC-206 complex	Generalist	Switzerland	2018	human Stool	0	0.5	0	2	0	0	0	8	1	0.5	<1	0	1	1	1	1	1	1	1	1	1	1	1	1	0	0	0	0	0	0	0	0	0	0	1	1	1	1	0	0	0	0
N18-1996	110392	21	CC-21 complex	Generalist	Switzerland	2018	human Stool	0	0.5	0	2	0	0	0	8	1	0.5	<1	0	1	1	1	1	0	0	1	0	1	1	1	1	0	0	0	0	0	0	0	0	0	0	1	1	1	1	0	0	0	0
N18-2407	109070	572	CC-206 complex	Generalist	Switzerland	2018	human Stool	0	0.5	0	2	0	0	0	8	1	0.5	<1	0	1	1	1	1	0	0	1	0	1	1	1	1	0	0	0	0	0	0	0	0	0	0	1	1	1	1	0	0	0	0
N18-2923	110393	441	CC-441 complex	Wild bird	Switzerland	2018	human Stool	0	64	1	2	0	0	0	16	1	0.5	<1	0	1	1	1	1	0	1	1	1	1	1	1	1	0	0	0	0	0	0	0	0	0	0	1	1	1	1	0	0	0	1
N18-2969	110394	50	CC-21 complex	Generalist	Switzerland	2018	human Stool	0	0.5	0	1	0	0	0	0.12	0	0.5	<1	0	1	1	1	1	0	1	1	1	1	1	1	1	0	0	0	0	0	0	0	0	0	1	1	1	1	1	0	0	0	0
N19-0055	110396	257	CC-257 complex	Poultry Specialist	Switzerland	2019	human Stool	1	64	1	2	0	0	0	0.12	0	0.5	<1	0	1	1	1	0	0	0	0	1	1	1	1	1	0	0	0	0	0	0	0	0	0	0	0	0	0	0	0	0	0	0
N19-0242	110398	441	CC-441 complex	Wild bird	Switzerland	2019	human Stool	0	64	1	2	0	0	0	16	1	0.5	<1	0	1	1	1	1	0	1	1	1	1	1	1	1	0	0	0	0	0	0	0	0	0	0	1	1	1	1	0	0	0	1
N19-0725	109071	2079	CC-48 complex	Generalist	Switzerland	2019	human Stool	0	0.5	0	2	0	0	0	8	1	1	<1	0	1	1	1	1	0	0	1	1	1	1	1	1	0	0	0	0	0	0	0	0	0	0	0	0	0	0	0	0	0	0
N19-0741	110028	257	CC-257 complex	Poultry Specialist	Switzerland	2019	human Stool	0	64	1	>16	0	1	1	8	1	0.5	<1	0	1	1	1	0	0	0	0	0	1	1	1	1	0	0	0	0	0	0	0	0	0	0	0	0	0	0	0	0	0	0
N19-0789	110399	21	CC-21 complex	Generalist	Switzerland	2019	human Stool	0	0.5	0	4	0	0	0	16	1	1	<1	0	1	1	1	1	0	0	1	1	1	1	1	1	0	0	0	0	0	0	0	0	0	0	0	0	1	1	0	0	0	0
N19-08	110400	ND	ND	ND	Switzerland	2008	human Stool	0	0.5	0	1	0	0	0	0.12	0	0.5	<1	0	1	1	1	0	0	0	0	0	1	1	1	1	0	0	0	0	0	0	0	0	0	0	0	0	0	0	0	0	0	0
N19-0849	110401	122	CC-206 complex	Generalist	Switzerland	2019	human Stool	0	32	1	2	0	0	0	8	1	0.5	<1	0	1	1	1	1	1	1	1	1	1	1	1	1	0	0	0	0	0	0	0	0	1	0	1	1	1	1	0	0	0	1
N19-1078	109072	61	CC-61 complex	Ruminant Specialist	Switzerland	2019	human Stool	1	64	1	2	0	0	0	8	0	0.5	<1	0	1	1	1	1	0	0	1	1	1	1	1	1	0	0	0	0	0	0	0	0	0	0	1	1	1	1	0	0	0	1
N19-1131	109073	2079	CC-48 complex	Generalist	Switzerland	2019	human Stool	0	0.5	0	2	0	0	0	0.12	0	0.5	<1	0	1	1	1	1	0	0	1	0	1	1	1	1	0	0	0	0	0	0	0	0	0	0	0	0	1	1	0	0	0	0
N19-1381	109074	353	CC-353 complex	Poultry Specialist	Switzerland	2019	human Stool	0	32	1	2	0	0	0	0.12	0	0.5	<1	0	1	1	0	1	0	0	1	1	1	1	1	1	0	0	0	0	0	0	0	0	0	0	1	1	1	1	0	0	0	1
N19-1445	110402	572	CC-206 complex	Generalist	Switzerland	2019	human Stool	0	64	1	2	0	0	0	8	1	0.5	<1	0	1	1	1	1	1	1	1	1	1	1	1	1	0	0	0	0	0	0	0	0	0	0	1	1	1	1	0	0	0	0
N19-1563	110403	48	CC-48 complex	Generalist	Switzerland	2019	human Stool	0	64	1	2	0	0	0	8	1	0.5	<1	0	1	1	1	1	1	0	1	1	1	1	1	1	0	0	0	0	0	0	0	0	0	0	1	1	1	1	0	0	0	0
N19-1683	110037	21	CC-21 complex	Generalist	Switzerland	2019	human Stool	0	8	1	2	0	0	0	16	1	1	<1	0	1	1	1	1	0	0	1	0	1	1	1	1	0	0	0	0	0	0	0	0	0	0	1	1	1	1	0	0	0	0
N19-1684	110404	ND	ND	ND	Switzerland	2019	human Stool	0	0.5	0	2	0	0	0	8	1	0.5	<1	0	1	1	1	1	0	0	1	1	1	1	1	1	0	0	0	0	0	0	0	0	0	0	1	1	1	1	0	0	0	0
N19-2138	109075	50	CC-21 complex	Generalist	Switzerland	2019	human Stool	0	64	0	2	0	0	0	16	0	1	<1	0	1	1	1	1	0	0	1	0	1	1	1	1	0	0	0	0	0	0	0	0	0	0	0	0	0	0	0	0	0	0
N19-2520	108985	8334	CC-353 complex	Poultry Specialist	Switzerland	2019	human Stool	0	64	1	1	0	0	0	8	1	0.5	<1	0	1	1	0	1	0	1	1	1	1	1	1	1	0	0	0	0	0	0	0	0	0	0	1	1	1	1	0	0	0	1
N19-2628	110405	ND	ND	ND	Switzerland	2019	human Stool	0	0.5	0	2	0	0	0	8	1	0.5	<1	0	1	1	1	1	0	1	1	1	1	1	1	1	0	0	0	0	0	0	0	0	0	0	1	1	1	1	0	0	0	0
N19-2681	110041	441	CC-441 complex	Wild bird	Switzerland	2019	human Stool	0	64	1	4	0	0	0	16	1	0.5	<1	0	1	1	1	1	0	0	1	0	1	1	1	1	0	0	0	0	0	0	0	0	0	0	1	1	1	1	0	0	0	1
N19-3157	109076	48	CC-48 complex	Generalist	Switzerland	2019	human Stool	0	0.5	0	2	0	0	0	0.12	0	0.5	<1	0	1	1	1	1	0	0	1	0	1	1	1	1	0	0	0	0	0	0	0	0	0	0	1	1	1	1	0	0	0	0
N20-0033	110044	21	CC-21 complex	Generalist	Switzerland	2020	human Stool	0	0.5	0	2	0	0	0	16	1	0.5	<1	0	1	1	1	1	0	1	1	1	1	1	1	1	0	0	0	0	0	0	0	0	0	0	0	0	0	0	0	0	0	0
N20-0065	109077	137	CC-45 complex	Generalist	Switzerland	2020	human Stool	0	0.5	0	2	0	0	0	0.12	0	1	<1	0	1	1	1	1	0	0	1	1	1	1	1	1	0	0	0	0	0	0	0	0	0	0	1	1	1	1	0	0	0	0
N20-0072	110406	22	CC-22 complex	Generalist	Switzerland	2020	human Stool	0	0.5	0	2	0	0	0	0.12	0	0.5	<1	0	1	1	1	1	0	0	1	1	1	1	1	1	0	0	0	0	0	0	0	0	1	0	1	1	1	1	0	0	0	0
N20-0073	110046	982	CC-21 complex	Generalist	Switzerland	2020	human Stool	0	64	1	2	0	0	0	8	1	0.5	<1	0	1	1	1	1	0	0	1	1	1	1	1	1	0	0	0	0	0	0	0	0	0	0	1	1	1	1	0	0	0	0
N20-0092	109078	50	CC-21 complex	Generalist	Switzerland	2020	human Stool	0	0.5	0	2	0	0	0	0.12	0	0.5	<1	0	1	1	1	1	0	0	1	0	1	1	1	1	0	0	0	0	0	0	0	0	0	0	1	1	1	1	0	0	0	0
N20-0175	109079	2254	CC-257 complex	Poultry Specialist	Switzerland	2020	human Stool	0	64	1	2	0	0	0	16	1	0.5	<1	0	1	1	1	0	0	0	0	1	1	1	1	1	0	0	0	0	0	0	0	0	0	0	0	0	0	0	0	0	0	0
N20-0909	110407	21	CC-21 complex	Generalist	Switzerland	2019	human Stool	0	0.5	0	2	0	0	0	0.12	0	1	<1	0	1	1	1	1	0	0	1	1	1	1	1	1	0	0	0	0	0	0	0	0	0	0	1	1	1	1	0	0	0	0
N20-0936	110408	ND	ND	ND	Switzerland	2019	human Stool	0	0.5	0	2	0	0	0	16	1	0.5	<1	0	1	1	1	1	0	0	1	0	1	1	1	1	0	0	0	0	0	0	0	0	0	0	1	1	1	1	0	0	0	0
N20-0943	110409	883	CC-21 complex	Generalist	Switzerland	2019	human Stool	0	64	1	2	0	0	0	16	1	0.5	<1	0	1	1	1	1	1	1	1	1	1	1	1	1	0	0	0	0	0	0	0	0	1	0	1	1	1	1	1	1	1	1
N20-1185	109080	21	CC-21 complex	Generalist	Switzerland	2020	human Stool	0	8	1	2	0	0	0	16	1	1	<1	0	1	1	1	1	0	0	1	0	1	1	1	1	0	0	0	0	0	0	0	0	0	0	1	1	1	1	0	0	0	0
N20-1210	108984	446	CC-446 complex	Poultry Specialist	Switzerland	2020	human Stool	0	64	1	1	0	0	0	0.12	0	0.5	<1	0	1	1	0	1	0	0	1	1	1	1	1	1	0	0	0	0	0	0	0	0	0	0	0	0	0	0	0	0	0	0
N20-1255	110056	1701	CC-45 complex	Generalist	Switzerland	2020	human Stool	0	0.5	0	2	0	0	0	0.12	0	0.5	<1	0	1	1	1	1	0	0	1	0	1	1	1	1	0	0	0	0	0	0	0	0	0	0	1	1	1	1	0	0	0	0
N20-1256	110057	61	CC-61 complex	Ruminant Specialist	Switzerland	2020	human Stool	1	16	1	2	0	0	0	0.12	0	0.5	<1	0	1	0	1	1	0	0	1	0	1	1	1	1	0	0	0	0	0	0	0	0	0	0	0	0	0	1	0	0	0	1
N20-1257	110410	1900	CC-658 complex	Generalist	Switzerland	2020	human Stool	0	0.5	0	2	0	0	0	0.12	0	0.5	<1	0	1	1	1	1	0	1	1	1	1	1	1	1	0	0	0	0	0	0	0	0	0	0	1	1	1	1	0	0	0	0
N20-1304	110411	61	CC-61 complex	Ruminant Specialist	Switzerland	2020	human Stool	0	0.5	0	2	0	0	0	0.12	0	0.5	<1	0	1	1	1	1	0	0	1	1	1	1	1	1	0	0	0	0	0	0	0	0	0	0	1	1	1	1	0	0	0	1
N20-1443	110412	19	CC-21 complex	Generalist	Switzerland	2019	human Stool	0	0.5	0	2	0	0	0	16	1	0.5	<1	0	1	1	1	1	0	0	1	1	1	1	1	1	0	0	0	0	0	0	0	0	0	0	1	1	1	1	0	0	0	0
N20-1604	110413	658	CC-658 complex	Generalist	Switzerland	2019	human Stool	0	64	1	2	0	0	0	16	1	0.5	<1	0	1	1	1	1	0	0	1	1	1	1	1	1	0	0	0	0	0	0	0	0	0	0	1	1	1	1	0	0	0	0
N20-1805	110414	50	CC-21 complex	Generalist	Switzerland	2019	human Stool	1	0.5	1	2	0	0	0	0.12	1	0.5	<1	0	1	1	1	1	0	0	1	1	1	1	1	1	0	0	0	0	0	0	0	0	0	0	1	1	1	1	0	0	0	0
N20-1922	110415	ND	ND	ND	Switzerland	2019	human Stool	0	0.5	0	2	0	0	0	16	1	0.5	<1	0	1	1	1	1	0	0	1	1	1	1	1	1	0	0	0	0	0	0	0	0	0	0	1	1	1	1	0	0	0	0
N2090-05	109081	122	CC-206 complex	Generalist	Switzerland	2005	human Stool	0	64	1	2	0	0	0	16	1	0.5	<1	0	1	1	1	1	1	1	1	1	1	1	1	1	0	0	0	0	0	0	0	0	1	0	0	0	0	0	0	0	0	0
N21-08	110416	257	CC-257 complex	Poultry Specialist	Switzerland	2008	human Stool	0	0.5	0	2	0	0	0	0.12	0	0.5	<1	0	1	1	1	0	0	0	0	1	1	1	1	1	0	0	0	0	0	0	0	0	0	0	0	0	0	0	0	0	0	0
N2134-05	109082	977	CC-1034 complex	Poultry Specialist	Switzerland	2005	human Stool	0	64	1	2	0	0	0	0.25	0	0.5	<1	0	1	1	1	1	0	1	1	1	1	0	1	1	0	0	0	0	0	0	0	0	0	0	1	1	1	1	0	0	0	0
N216-03	110417	137	CC-45 complex	Generalist	Switzerland	2003	human Stool	0	0.5	0	2	0	0	0	0.12	0	1	<1	0	1	1	1	1	0	0	1	1	1	1	1	1	0	0	0	0	0	0	0	0	0	0	1	1	1	1	0	0	0	0
N2278-04	109083	657	CC-658 complex	Generalist	Switzerland	2004	human Stool	1	64	1	2	0	0	0	16	1	0.5	<1	0	1	1	1	1	1	1	1	1	1	1	1	1	0	0	0	0	0	0	0	0	0	0	1	1	1	1	0	0	0	0
N2298-05	109084	48	CC-48 complex	Generalist	Switzerland	2005	human Stool	0	0.5	0	2	0	0	0	0.12	0	1	<1	0	1	1	1	1	1	1	1	1	1	1	1	1	0	0	0	0	0	0	0	0	0	0	1	1	1	1	0	0	0	0
N245-07	109085	61	CC-61 complex	Ruminant Specialist	Switzerland	2007	human Stool	0	0.5	0	2	0	0	0	0.12	0	1	<1	0	1	1	1	1	0	0	1	1	1	1	1	1	0	0	0	0	0	0	0	0	0	0	1	1	1	1	0	0	0	1
N2653-04	110418	ND	ND	ND	Switzerland	2004	human Stool	0	16	0	2	0	0	0	0.12	0	0.5	<1	0	1	1	1	1	0	0	1	1	1	1	1	1	0	0	0	0	0	0	0	0	0	1	1	1	1	1	0	0	0	0
N2686-03	110419	3172	CC-574 complex	Unassigned	Switzerland	2003	human Stool	0	0.5	0	2	0	0	0	8	1	1	<1	0	1	1	1	1	0	0	1	1	1	1	1	1	0	0	0	0	0	0	0	0	0	0	1	1	1	1	0	0	0	0
N2703-03	110074	824	CC-257 complex	Poultry Specialist	Switzerland	2003	human Stool	0	0.5	0	2	0	0	0	8	1	0.5	<1	0	1	1	1	1	0	0	1	1	1	1	1	1	1	1	1	1	1	1	1	1	0	0	1	0	1	1	0	0	0	0
N279-07	110420	ND	ND	ND	Switzerland	2007	human Stool	0	0.5	0	2	0	0	0	8	1	1	<1	0	1	1	1	1	0	0	1	1	1	1	1	1	0	0	0	0	0	0	0	0	0	0	1	1	1	1	1	0	1	1
N280-07	110422	ND	ND	ND	Switzerland	2007	human Stool	1	32	1	2	0	0	0	16	1	0.5	<1	0	1	1	1	1	1	0	1	1	1	1	1	1	0	0	0	0	0	0	0	0	0	0	1	1	1	1	0	0	0	0
N28-04	110421	122	CC-206 complex	Generalist	Switzerland	2004	human Stool	0	0.5	0	2	0	0	0	0.12	0	1	<1	0	1	1	1	1	1	1	1	1	1	1	1	1	0	0	0	0	0	0	0	0	1	0	1	1	1	1	0	0	0	1
N285-08	110423	50	CC-21 complex	Generalist	Switzerland	2008	human Stool	0	0.5	0	1	0	0	0	8	1	0.25	<1	0	1	1	1	1	0	1	1	1	1	1	1	1	0	0	0	0	0	0	0	0	0	0	1	1	1	1	0	0	0	0
N29-04	110424	45	CC-45 complex	Generalist	Switzerland	2004	human Stool	0	0.5	0	2	0	0	0	0.12	0	0.5	<1	0	1	1	1	1	0	1	1	1	1	1	1	1	0	0	0	0	0	0	0	0	0	0	1	1	1	1	0	0	0	0
N293-07	110425	50	CC-21 complex	Generalist	Switzerland	2007	human Stool	0	0.5	0	1	0	0	0	0.12	0	0.25	<1	0	1	1	1	1	0	0	1	1	1	1	1	1	0	0	0	0	0	0	0	0	0	0	1	1	1	1	0	0	0	0
N306-08	110426	48	CC-48 complex	Generalist	Switzerland	2008	human Stool	0	0.5	0	2	0	0	0	16	0	0.5	<1	0	1	1	1	1	1	1	1	1	1	1	1	1	0	0	0	0	0	0	0	0	0	0	1	1	0	0	0	0	0	0
N307-08	110427	257	CC-257 complex	Poultry Specialist	Switzerland	2008	human Stool	0	0.5	0	1	0	0	0	0.12	0	0.25	<1	0	1	1	1	0	0	0	0	1	1	1	1	1	0	0	0	0	0	0	0	0	0	0	0	0	0	0	0	0	0	0
N313-07	110086	257	CC-257 complex	Poultry Specialist	Switzerland	2007	human Stool	0	0.5	0	2	0	0	0	0.12	0	0.5	<1	0	1	1	1	0	0	0	0	1	1	1	1	1	0	0	0	0	0	0	0	0	0	0	0	0	0	0	0	0	0	0
N327-07	110751	257	CC-257 complex	Poultry Specialist	Switzerland	2007	human Stool	0	0.5	0	2	0	0	0	0.12	0	0.5	<1	0	1	1	1	0	0	0	0	1	1	1	1	1	0	0	0	0	0	0	0	0	0	0	0	0	0	0	0	0	0	0
N337-03	110428	262	CC-21 complex	Generalist	Switzerland	2003	human Stool	0	0.5	0	2	0	0	0	0.12	0	0.5	<1	0	1	1	1	1	1	1	1	1	1	1	1	1	0	0	0	0	0	0	0	0	0	0	1	1	1	1	0	0	0	0
N37-05	110429	11594	CC-574 complex	Unassigned	Switzerland	2005	human Stool	1	64	1	2	0	0	0	16	1	0.5	<1	0	1	1	1	1	0	1	1	1	1	1	1	1	0	0	0	0	0	0	0	0	0	0	1	1	1	1	0	0	0	0
N385-07	110430	262	CC-21 complex	Generalist	Switzerland	2007	human Stool	0	0.5	0	2	0	0	0	0.12	0	0.5	<1	0	1	1	1	1	1	1	1	1	1	1	1	1	0	0	0	0	0	0	0	0	0	0	1	1	1	1	0	0	0	0
N40-08	110431	257	CC-257 complex	Poultry Specialist	Switzerland	2008	human Stool	0	0.5	0	2	0	0	0	0.12	0	0.5	<1	0	1	1	1	0	0	0	0	1	1	1	1	1	0	0	0	0	0	0	0	0	0	0	0	0	0	0	0	0	0	0
N408-07	110432	572	CC-206 complex	Generalist	Switzerland	2007	human Stool	0	0.5	0	2	0	0	0	16	1	0.5	<1	0	1	1	1	1	0	1	1	1	1	1	1	1	0	0	0	0	0	0	0	0	0	0	1	1	1	1	0	0	0	0
N409-07	110097	475	CC-48 complex	Generalist	Switzerland	2007	human Stool	0	0.5	0	2	0	0	0	0.12	0	0.5	<1	0	1	1	1	1	0	0	1	1	1	1	1	1	0	0	0	0	0	0	0	0	0	0	0	0	1	1	0	0	0	0
N430-03	110098	48	CC-48 complex	Generalist	Switzerland	2003	human Stool	0	0.5	0	2	0	0	0	16	1	0.5	<1	0	1	1	1	1	0	0	1	1	1	1	1	1	0	0	0	0	0	0	0	0	0	0	1	1	1	1	0	0	0	0
N50-08	110433	400	CC-353 complex	Poultry Specialist	Switzerland	2008	human Stool	0	0.5	0	2	0	0	0	4	1	0.5	<1	0	1	1	1	1	0	1	1	1	1	1	1	1	0	0	0	0	0	0	0	0	0	0	1	1	1	1	0	0	0	1
N51-08	109086	ND	ND	ND	Switzerland	2008	human Stool	0	64	1	2	0	0	0	16	1	0.5	<1	0	1	1	1	0	0	0	0	1	1	1	1	1	0	0	0	0	0	0	0	0	0	0	0	0	0	0	0	0	0	0
N515-05	110102	ND	ND	ND	Switzerland	2005	human Stool	0	64	0	2	0	0	0	16	1	0.5	<1	0	1	1	1	1	0	0	1	1	1	1	1	1	0	0	0	0	0	0	0	0	0	0	1	1	1	1	0	0	0	0
N526-05	110434	19	CC-21 complex	Generalist	Switzerland	2005	human Stool	0	0.5	0	2	0	0	0	8	1	0.5	<1	0	1	1	1	1	0	1	1	1	1	1	1	1	0	0	0	0	0	0	0	0	0	1	1	1	1	1	0	0	0	0
N539-08	110435	257	CC-257 complex	Poultry Specialist	Switzerland	2008	human Stool	0	0.5	0	2	0	0	0	0.12	0	0.25	<1	0	1	1	1	0	0	0	0	1	1	1	1	1	0	0	0	0	0	0	0	0	0	0	0	0	0	0	0	0	0	0
N554-06	110105	42	CC-42 complex	Ruminant Specialist	Switzerland	2006	human Stool	0	0.5	0	2	0	0	0	0.12	0	0.5	<1	0	1	1	1	1	0	0	1	1	1	1	1	1	0	0	0	0	0	0	0	0	1	0	1	1	1	1	0	0	0	0
N556-06	110436	42	CC-42 complex	Ruminant Specialist	Switzerland	2006	human Stool	0	0.5	0	2	0	0	0	4	0	0.25	<1	0	1	1	1	1	0	0	1	1	1	1	1	1	0	0	0	0	0	0	0	0	1	0	1	1	1	1	0	0	0	0
N564-08	110437	257	CC-257 complex	Poultry Specialist	Switzerland	2008	human Stool	0	0.5	0	1	0	0	0	0.12	0	0.25	<1	0	1	1	1	0	0	0	0	1	1	1	1	1	0	0	0	0	0	0	0	0	0	0	0	0	0	0	0	0	0	0
N588-08	110438	257	CC-257 complex	Poultry Specialist	Switzerland	2008	human Stool	0	0.5	0	1	0	0	0	0.12	0	0.25	<1	0	1	1	1	0	0	0	0	1	1	1	1	1	0	0	0	0	0	0	0	0	0	0	0	0	0	0	0	0	0	0
N589-08	110439	257	CC-257 complex	Poultry Specialist	Switzerland	2008	human Stool	0	0.5	0	1	0	0	0	0.12	0	0.25	<1	0	1	1	1	0	0	0	0	1	1	1	1	1	0	0	0	0	0	0	0	0	0	0	0	0	0	0	0	0	0	0
N599-06	109087	122	CC-206 complex	Generalist	Switzerland	2006	human Stool	0	0.5	0	2	0	0	0	0.12	0	0.5	<1	0	1	1	1	1	1	1	1	1	1	1	1	1	0	0	0	0	0	0	0	0	0	0	0	0	0	0	0	0	0	1
N607-08	110440	257	CC-257 complex	Poultry Specialist	Switzerland	2008	human Stool	0	0.5	0	1	0	0	0	0.12	0	0.25	<1	0	1	1	1	0	0	0	0	1	1	1	1	1	0	0	0	0	0	0	0	0	0	0	0	0	0	0	0	0	0	0
N608-08	110441	572	CC-206 complex	Generalist	Switzerland	2008	human Stool	0	0.5	0	1	0	0	0	8	1	<0.12	<1	0	1	1	1	1	1	1	1	1	1	1	1	1	0	0	0	0	0	0	0	0	0	0	1	1	1	1	0	0	0	0
N622-06	109088	48	CC-48 complex	Generalist	Switzerland	2006	human Stool	0	0.5	0	2	0	0	0	0.12	0	0.5	<1	0	1	1	1	1	1	1	1	1	1	1	1	1	0	0	0	0	0	0	0	0	0	0	1	1	1	1	0	0	0	0
N627-06	110112	2133	ND	ND	Switzerland	2006	human Stool	0	1	1	2	0	0	0	0.12	0	0.5	<1	0	1	1	0	1	0	0	1	1	1	1	1	1	0	0	0	0	0	0	0	0	0	0	0	0	0	0	0	0	0	0
N628-06	110113	475	CC-48 complex	Generalist	Switzerland	2006	human Stool	0	0.5	0	1	0	0	0	0.12	0	0.5	<1	0	1	1	1	1	0	0	1	1	1	1	1	1	0	0	0	0	0	0	0	0	0	0	1	1	1	1	0	0	0	0
N63-07	110442	21	CC-21 complex	Generalist	Switzerland	2007	human Stool	0	0.5	0	2	0	0	0	8	1	1	<1	0	1	1	1	1	1	1	1	1	1	1	1	1	0	0	0	0	0	0	0	0	1	0	1	1	1	1	1	1	1	1
N635-06	109089	48	CC-48 complex	Generalist	Switzerland	2006	human Stool	0	0.5	0	2	0	0	0	0.12	0	0.5	<1	0	1	1	1	1	0	0	1	1	1	1	1	1	0	0	0	0	0	0	0	0	0	0	1	1	1	1	0	0	0	0
N64-07	110443	262	CC-21 complex	Generalist	Switzerland	2007	human Stool	0	0.5	0	2	0	0	0	0.12	0	0.5	<1	0	1	1	1	1	0	1	1	1	1	1	1	1	0	0	0	0	0	0	0	0	0	0	1	1	1	1	0	0	0	0
N658-06	110444	48	CC-48 complex	Generalist	Switzerland	2006	human Stool	0	0.5	0	2	0	0	0	0.12	0	0.5	<1	0	1	1	1	1	0	1	1	1	1	1	1	1	0	0	0	0	0	0	0	0	0	0	1	1	1	1	0	0	0	0
N692-06	108982	21	CC-21 complex	Generalist	Switzerland	2006	human Stool	1	64	1	2	0	0	0	0.12	0	1	<1	0	1	1	1	1	0	1	1	1	1	1	1	1	0	0	0	0	0	0	0	0	0	0	1	1	1	1	0	0	0	0
N70-08	110445	50	CC-21 complex	Generalist	Switzerland	2008	human Stool	0	16	0	2	0	0	0	8	1	0.5	<1	0	1	1	1	1	0	1	1	1	1	1	1	1	0	0	0	0	0	0	0	0	0	1	1	1	1	1	0	0	0	0
N71-08	110446	50	CC-21 complex	Generalist	Switzerland	2008	human Stool	0	0.5	0	2	0	0	0	8	1	0.5	<1	0	1	1	1	1	0	1	1	1	1	1	1	1	0	0	0	0	0	0	0	0	0	1	1	1	1	1	0	0	0	0
N72-08	110447	883	CC-21 complex	Generalist	Switzerland	2008	human Stool	0	0.5	0	2	0	0	0	0.12	0	0.5	<1	0	1	1	1	1	1	1	1	1	1	1	1	1	0	0	0	0	0	0	0	0	1	0	1	1	1	1	1	1	1	1
N73-04	110448	50	CC-21 complex	Generalist	Switzerland	2004	human Stool	0	0.5	0	2	0	0	0	1	0	0.5	<1	0	1	1	1	1	0	1	1	1	1	1	1	1	0	0	0	0	0	0	0	0	0	1	1	1	1	1	0	0	0	0
N73-07	110449	22	CC-22 complex	Generalist	Switzerland	2007	human Stool	1	64	1	2	0	0	0	0.12	0	0.5	<1	0	1	1	1	1	0	0	1	1	1	1	1	1	0	0	0	0	0	0	0	0	1	0	1	1	1	1	0	0	0	0
N74-04	109091	45	CC-45 complex	Generalist	Switzerland	2004	human Stool	0	0.5	0	2	0	0	0	0.12	0	1	<1	0	1	1	1	1	0	0	1	1	1	1	1	1	0	0	0	0	0	0	0	0	0	0	1	1	1	1	0	0	0	0
N761-06	110450	21	CC-21 complex	Generalist	Switzerland	2006	human Stool	1	16	1	1	0	0	0	16	1	0.5	<1	0	1	1	1	1	1	1	1	1	1	1	1	1	0	0	0	0	0	0	0	0	0	1	1	1	1	1	1	1	1	1
N762-06	109093	21	CC-21 complex	Generalist	Switzerland	2006	human Stool	0	0.5	0	2	0	0	0	16	1	1	<1	0	1	1	1	1	0	0	1	1	1	1	1	1	0	0	0	0	0	0	0	0	0	0	1	1	1	1	0	0	1	1
N763-06	110451	137	CC-45 complex	Generalist	Switzerland	2006	human Stool	0	0.5	0	2	0	0	0	8	1	0.5	<1	0	1	1	1	1	0	0	1	1	1	1	1	1	0	0	0	0	0	0	0	0	0	0	1	1	1	1	0	0	0	0
N77-07	110452	42	CC-42 complex	Ruminant Specialist	Switzerland	2007	human Stool	0	0.5	0	1	0	0	0	0.12	0	0.25	<1	0	1	1	1	1	0	0	1	1	1	1	1	1	0	0	0	0	0	0	0	0	1	0	1	1	1	1	0	0	0	0
N78-07	110453	21	CC-21 complex	Generalist	Switzerland	2007	human Stool	0	0.5	0	2	0	0	0	8	1	0.5	<1	0	1	1	1	1	1	1	1	1	1	1	1	1	0	0	0	0	0	0	0	0	1	0	1	1	1	1	1	1	1	1
N79-07	110454	48	CC-48 complex	Generalist	Switzerland	2007	human Stool	1	8	1	1	0	0	0	0.12	0	0.25	<1	0	1	1	1	1	1	1	1	1	1	1	1	1	0	0	0	0	0	0	0	0	0	0	1	1	1	1	0	0	0	0
N795-06	110455	49	CC-49 complex	Poultry Specialist	Switzerland	2006	human Stool	0	0.5	0	2	0	0	0	4	1	0.5	<1	0	1	1	1	1	1	1	1	1	1	1	1	1	0	0	0	0	0	0	0	0	0	0	1	1	1	1	0	0	0	0
N81-07	109094	990	CC-257 complex	Poultry Specialist	Switzerland	2007	human Stool	0	64	1	1	0	0	0	8	1	0.25	<1	0	1	1	1	0	0	0	0	1	1	1	1	1	0	0	0	0	0	0	0	0	0	0	0	0	0	0	0	0	0	0
N815-06	109095	2076	CC-353 complex	Poultry Specialist	Switzerland	2006	human Stool	1	64	1	2	0	0	0	16	1	0.5	<1	0	1	1	1	1	1	0	1	1	1	1	1	1	0	0	0	0	0	0	0	0	0	0	1	1	1	1	0	0	0	0
N83-07	110133	ND	ND	ND	Switzerland	2007	human Stool	0	0.5	0	1	0	0	0	0.12	0	0.5	<1	0	1	1	1	1	1	0	1	1	1	1	1	1	0	0	0	0	0	0	0	0	0	0	1	1	1	1	0	0	0	0
N851-06	109096	21	CC-21 complex	Generalist	Switzerland	2006	human Stool	0	0.5	0	2	0	0	0	8	1	1	<1	0	1	1	1	1	0	0	1	1	1	1	1	1	0	0	0	0	0	0	0	0	0	0	1	1	1	1	0	0	0	0
N86-08	110456	11599	ND	ND	Switzerland	2008	human Stool	0	0.5	0	8	0	0	0	0.12	0	2	<1	0	1	1	0	1	0	1	1	1	1	0	0	1	0	0	0	0	0	0	0	0	0	0	0	0	0	0	0	0	0	0
N862-06	110137	22	CC-22 complex	Generalist	Switzerland	2006	human Stool	0	0.5	0	2	0	0	0	0.12	0	0.5	<1	0	1	1	1	1	0	0	1	1	1	1	1	1	0	0	0	0	0	0	0	0	0	0	1	1	1	1	0	0	0	0
N864-06	110138	383	CC-283 complex	Generalist	Switzerland	2006	human Stool	0	0.5	0	2	0	0	0	0.12	0	0.5	<1	0	1	1	1	1	0	0	1	1	1	1	1	1	0	0	0	0	0	0	0	0	0	0	1	1	1	1	0	0	0	0
N875-06	110457	50	CC-21 complex	Generalist	Switzerland	2006	human Stool	1	64	1	8	0	0	0	8	0	1	<1	0	1	1	1	1	0	1	1	1	1	1	1	1	0	0	0	0	0	0	0	0	0	1	1	1	1	1	0	0	0	0
N910-06	110458	21	CC-21 complex	Generalist	Switzerland	2006	human Stool	0	0.5	0	1	0	0	0	0.12	0	0.5	<1	0	1	1	1	1	1	1	1	1	1	1	1	1	0	0	0	0	0	0	0	0	0	1	1	1	1	1	1	1	1	1
N971-06	110142	3015	CC-574 complex	Unassigned	Switzerland	2006	human Stool	0	0.5	0	2	0	0	0	0.12	0	0.5	<1	0	1	1	1	1	0	1	1	1	1	1	1	1	0	0	0	0	0	0	0	0	0	0	0	0	0	0	0	0	0	0
N972-06	110459	21	CC-21 complex	Generalist	Switzerland	2006	human Stool	1	32	1	2	0	0	0	16	1	0.5	<1	0	1	1	1	1	1	1	1	1	1	1	1	1	0	0	0	0	0	0	0	0	0	1	1	1	1	1	1	1	1	1
N99-08	110460	ND	ND	ND	Switzerland	2008	human Stool	0	64	1	1	0	0	0	16	1	0.5	<1	0	1	1	0	1	0	1	1	1	1	1	1	1	0	0	0	0	0	0	0	0	0	0	1	1	1	1	0	0	0	0
								0.141176		0.347059		0.0176471	0.0294118	0.0205882		0.470588			0.00294118	1	0.994118	0.932353	0.835294	0.229412	0.4	0.835294	0.802941	0.994118	0.979412	0.982353	0.994118	0.00294118	0.00294118	0.00294118	0.00294118	0.00294118	0.00294118	0.00294118	0.00294118	0.102941	0.102941	0.726471	0.723529	0.738235	0.747059	0.0735294	0.05	0.0647059	0.214706
[truncated: 8 more columns]
